# Supplementary material for: 4-Chloro-5-[(5,5-dimethyl-4,5-dihydro­isoxazol-3-yl)sulfonyl­meth­yl]-3-methyl-1-(2,2,2-trifluoro­ethyl)-1H-pyrazole
Source: Acta Crystallogr Sect E Struct Rep Online. 2009 Sep 30;65(Pt 10):o2567. doi: 10.1107/S1600536809038471 (PMC2970275; doi:10.1107/S1600536809038471)
Supplement: Supplementary file 1 [file e-65-o2567-sup1.cif]

##############################################################################
###                                                                        ###
###        Electronic paper (Acta Crystallographica Section E)             ###
###                                                                        ###
##############################################################################
#                                                                            #
# This CIF contains the data in a paper accepted for publication in Acta     #
# Crystallographica Section E. It conforms to the requirements of Notes      #
# for Authors for Section E, and has been peer reviewed under the auspices   #
# of the IUCr Commission on Journals.                                        #
#                                                                            #
# Full details of the Crystallographic Information File format               #
# are given in the paper "The Crystallographic Information File (CIF):       #
# a New Standard Archive File for Crystallography" by S. R. Hall, F. H.      #
# Allen and I. D. Brown [Acta Cryst. (1991), A47, 655-685].                  #
#                                                                            #
# The current version of the core CIF dictionary is obtainable from          #
# ftp://ftp.iucr.org/pub/cif_core.dic. The current version number is 2.4.    #
#                                                                            #
# Software is freely available for graphical display of the structure(s) in  #
# this CIF.  For information consult the CIF home page http://www.iucr.org/  #
# cif/home.html                                                              #
#                                                                            #
# This file may be used for bona fide research purposes within the           #
# scientific community so long as proper attribution is given to the journal # 
# article from which it was obtained.                                        #
#                                                                            #
##############################################################################
                                             
data_I
_audit_creation_method     SHELXL-97
_chemical_name_systematic
;
4-Chloro-5-[(5,5-dimethyl-4,5-dihydroisoxazol-3-yl)sulfonylmethyl]-
3-methyl-1-(2,2,2-trifluoroethyl)-1<i>H</i>-pyrazole
;
_chemical_name_common     ?
_chemical_formula_moiety     'C12 H15 Cl F3 N3 O3 S'
_chemical_formula_sum     'C12 H15 Cl F3 N3 O3 S'
_chemical_formula_iupac     'C12 H15 Cl F3 N3 O3 S'
_chemical_formula_weight     373.78
_chemical_melting_point     ?
_symmetry_cell_setting     monoclinic
_symmetry_space_group_name_H-M     'P 21/n'
_symmetry_space_group_name_Hall     '-P 2yn'
loop_
    _symmetry_equiv_pos_as_xyz
    'x, y, z'
    '-x+1/2, y+1/2, -z+1/2'
    '-x, -y, -z'
    'x-1/2, -y-1/2, z-1/2'
_cell_length_a     16.034(3)
_cell_length_b     5.4319(11)
_cell_length_c     19.069(4)
_cell_angle_alpha     90.00
_cell_angle_beta     106.71(3)
_cell_angle_gamma     90.00
_cell_volume     1590.7(6)
_cell_formula_units_Z     4
_cell_measurement_reflns_used     11348
_cell_measurement_theta_min     3.18
_cell_measurement_theta_max     68.24
_cell_measurement_temperature     173(2)
_exptl_crystal_description     block
_exptl_crystal_colour     colourless
_exptl_crystal_size_max     0.39
_exptl_crystal_size_mid     0.26
_exptl_crystal_size_min     0.25
_exptl_crystal_density_diffrn     1.561
_exptl_crystal_density_meas     ?
_exptl_crystal_density_method     'not measured'
_exptl_crystal_F_000     768
_exptl_absorpt_coefficient_mu     3.828
_exptl_absorpt_correction_type     numerical
_exptl_absorpt_process_details     '(NUMABS; Higashi, 2003)'
_exptl_absorpt_correction_T_min     0.317
_exptl_absorpt_correction_T_max     0.448
_exptl_special_details
;
;
_diffrn_ambient_temperature     173(2)
_diffrn_radiation_type     CuK\a
_diffrn_radiation_wavelength     1.54178
_diffrn_radiation_source     'rotating anode'
_diffrn_radiation_monochromator     graphite
_diffrn_measurement_device_type     'Rigaku R-AXIS RAPID IP'
_diffrn_measurement_method     \w
_diffrn_detector_area_resol_mean     ?
_diffrn_reflns_number     11348
_diffrn_reflns_av_R_equivalents     0.0730
_diffrn_reflns_av_sigmaI/netI     0.0752
_diffrn_reflns_theta_min     3.18
_diffrn_reflns_theta_max     68.24
_diffrn_reflns_theta_full     68.24
_diffrn_measured_fraction_theta_max     0.988
_diffrn_measured_fraction_theta_full     0.988
_diffrn_reflns_limit_h_min     -16
_diffrn_reflns_limit_h_max     19
_diffrn_reflns_limit_k_min     -6
_diffrn_reflns_limit_k_max     5
_diffrn_reflns_limit_l_min     -22
_diffrn_reflns_limit_l_max     20
_diffrn_standards_number     ?
_diffrn_standards_interval_count     ?
_diffrn_standards_interval_time     ?
_diffrn_standards_decay_%     ?
_refine_special_details
;
Refinement of <i>F</i>^2^ against ALL reflections. The weighted <i>R</i>-factor
<i>wR</i> and goodness of fit <i>S</i> are based on <i>F</i>^2^, conventional
<i>R</i>-factors <i>R</i> are based on <i>F</i>, with <i>F</i> set to zero for
negative <i>F</i>^2^. The threshold expression of <i>F</i>^2^ >
\s(<i>F</i>^2^) is used only for calculating <i>R</i>-factors(gt) <i>etc</i>.
and is not relevant to the choice of reflections for refinement.
<i>R</i>-factors based on <i>F</i>^2^ are statistically about twice as large
as those based on <i>F</i>, and <i>R</i>- factors based on ALL data will be
even larger.
;
_reflns_number_total     2891
_reflns_number_gt     2568
_reflns_threshold_expression     I>2\s(I)
_refine_ls_structure_factor_coef     Fsqd
_refine_ls_matrix_type     full
_refine_ls_R_factor_all     0.0477
_refine_ls_R_factor_gt     0.0398
_refine_ls_wR_factor_gt     0.0934
_refine_ls_wR_factor_ref     0.0968
_refine_ls_goodness_of_fit_ref     1.089
_refine_ls_restrained_S_all     1.089
_refine_ls_number_reflns     2891
_refine_ls_number_parameters     212
_refine_ls_number_restraints     0
_refine_ls_hydrogen_treatment     constr
_refine_ls_weighting_scheme     calc
_refine_ls_weighting_details
         'calc w=1/[\s^2^(Fo^2^)+(0.0203P)^2^+1.0073P] where P=(Fo^2^+2Fc^2^)/3'
_atom_sites_solution_hydrogens     geom
_atom_sites_solution_primary     direct
_atom_sites_solution_secondary     difmap
_refine_ls_shift/su_max     0.000
_refine_ls_shift/su_mean     0.000
_refine_diff_density_max     0.389
_refine_diff_density_min     -0.364
_refine_ls_extinction_method     'SHELXL97 (Sheldrick, 2008)'
_refine_ls_extinction_coef     0.0054(3)
_refine_ls_extinction_expression
                                  'Fc^*^=kFc[1+0.001xFc^2^\l^3^/sin(2\q)]^-1/4^'
loop_
    _atom_type_symbol
    _atom_type_description
    _atom_type_scat_dispersion_real
    _atom_type_scat_dispersion_imag
    _atom_type_scat_source
    'C' 'C' 0.0181 0.0091
                         'International Tables Vol C Tables 4.2.6.8 and 6.1.1.4'
    'H' 'H' 0.0000 0.0000
                         'International Tables Vol C Tables 4.2.6.8 and 6.1.1.4'
    'N' 'N' 0.0311 0.0180
                         'International Tables Vol C Tables 4.2.6.8 and 6.1.1.4'
    'O' 'O' 0.0492 0.0322
                         'International Tables Vol C Tables 4.2.6.8 and 6.1.1.4'
    'F' 'F' 0.0727 0.0534
                         'International Tables Vol C Tables 4.2.6.8 and 6.1.1.4'
    'S' 'S' 0.3331 0.5567
                         'International Tables Vol C Tables 4.2.6.8 and 6.1.1.4'
    'Cl' 'Cl' 0.3639 0.7018
                         'International Tables Vol C Tables 4.2.6.8 and 6.1.1.4'
_computing_data_collection     'RAPID-AUTO (Rigaku, 2001)'
_computing_cell_refinement     'RAPID-AUTO (Rigaku, 2001)'
_computing_data_reduction     'RAPID-AUTO (Rigaku, 2001)'
_computing_structure_solution     'SHELXS97 (Sheldrick, 2008)'
_computing_structure_refinement     'SHELXL97 (Sheldrick, 2008)'
_computing_molecular_graphics     'Mercury (Macrae <i>et al.</i>,  2006)'
_computing_publication_material     'SHELXL97 (Sheldrick, 2008)'
loop_
    _atom_site_type_symbol
    _atom_site_label
    _atom_site_fract_x
    _atom_site_fract_y
    _atom_site_fract_z
    _atom_site_U_iso_or_equiv
    _atom_site_adp_type
    _atom_site_calc_flag
    _atom_site_refinement_flags
    _atom_site_occupancy
    _atom_site_disorder_assembly
    _atom_site_disorder_group
    Cl Cl1 0.44152(4) 0.93466(11) 0.09341(4) 0.03950(19) Uani d . 1 . .
    S S1 0.36881(3) 0.46279(10) 0.24281(3) 0.02353(17) Uani d . 1 . .
    F F1 0.10868(10) 0.5476(3) 0.06789(10) 0.0610(5) Uani d . 1 . .
    F F2 0.05756(9) 0.1893(3) 0.03398(9) 0.0584(5) Uani d . 1 . .
    F F3 0.09944(9) 0.4206(3) -0.04032(8) 0.0519(5) Uani d . 1 . .
    O O1 0.35709(10) 0.2075(3) 0.22345(9) 0.0320(4) Uani d . 1 . .
    O O2 0.34961(10) 0.5475(3) 0.30760(9) 0.0355(4) Uani d . 1 . .
    O O3 0.60616(9) 0.5020(3) 0.23839(9) 0.0295(4) Uani d . 1 . .
    N N1 0.29777(12) 0.3998(4) -0.01380(10) 0.0308(5) Uani d . 1 . .
    N N2 0.27450(11) 0.4064(3) 0.04952(10) 0.0252(4) Uani d . 1 . .
    N N3 0.52262(11) 0.4070(3) 0.22312(10) 0.0273(4) Uani d . 1 . .
    C C1 0.37126(13) 0.6956(4) 0.06043(13) 0.0286(5) Uani d . 1 . .
    C C2 0.35682(14) 0.5758(5) -0.00755(13) 0.0311(5) Uani d . 1 . .
    C C3 0.31789(13) 0.5852(4) 0.09606(12) 0.0238(5) Uani d . 1 . .
    C C4 0.39748(17) 0.6278(6) -0.06716(14) 0.0478(7) Uani d . 1 . .
    H H4A 0.3737 0.5148 -0.1081 0.072 Uiso calc R 1 . .
    H H4B 0.4606 0.6049 -0.0486 0.072 Uiso calc R 1 . .
    H H4C 0.3848 0.7979 -0.0840 0.072 Uiso calc R 1 . .
    C C5 0.20776(14) 0.2398(4) 0.05769(12) 0.0277(5) Uani d . 1 . .
    H H5A 0.2192 0.1968 0.1101 0.033 Uiso calc R 1 . .
    H H5B 0.2102 0.0861 0.0304 0.033 Uiso calc R 1 . .
    C C6 0.11822(15) 0.3496(5) 0.03000(14) 0.0358(6) Uani d . 1 . .
    C C7 0.30537(13) 0.6436(4) 0.16871(12) 0.0252(5) Uani d . 1 . .
    H H7A 0.2431 0.6211 0.1654 0.030 Uiso calc R 1 . .
    H H7B 0.3197 0.8193 0.1798 0.030 Uiso calc R 1 . .
    C C8 0.47791(13) 0.5464(4) 0.25218(11) 0.0217(5) Uani d . 1 . .
    C C9 0.61812(13) 0.6994(4) 0.29469(12) 0.0262(5) Uani d . 1 . .
    C C10 0.52374(13) 0.7681(4) 0.29159(13) 0.0280(5) Uani d . 1 . .
    H H10A 0.5161 0.7844 0.3411 0.034 Uiso calc R 1 . .
    H H10B 0.5045 0.9214 0.2635 0.034 Uiso calc R 1 . .
    C C11 0.66650(17) 0.5831(5) 0.36693(14) 0.0415(7) Uani d . 1 . .
    H H11A 0.7212 0.5121 0.3632 0.062 Uiso calc R 1 . .
    H H11B 0.6306 0.4531 0.3790 0.062 Uiso calc R 1 . .
    H H11C 0.6791 0.7087 0.4055 0.062 Uiso calc R 1 . .
    C C12 0.66893(16) 0.9029(5) 0.27166(17) 0.0426(7) Uani d . 1 . .
    H H12A 0.7249 0.8382 0.2688 0.064 Uiso calc R 1 . .
    H H12B 0.6791 1.0365 0.3077 0.064 Uiso calc R 1 . .
    H H12C 0.6357 0.9658 0.2236 0.064 Uiso calc R 1 . .
loop_
    _atom_site_aniso_label
    _atom_site_aniso_U_11
    _atom_site_aniso_U_22
    _atom_site_aniso_U_33
    _atom_site_aniso_U_12
    _atom_site_aniso_U_13
    _atom_site_aniso_U_23
    Cl1 0.0318(3) 0.0362(4) 0.0491(4) -0.0112(2) 0.0094(3) 0.0061(3)
    S1 0.0209(3) 0.0256(3) 0.0244(3) -0.0035(2) 0.0071(2) -0.0022(2)
    F1 0.0316(8) 0.0694(12) 0.0759(13) 0.0110(8) 0.0057(8) -0.0260(10)
    F2 0.0300(8) 0.0797(13) 0.0579(10) -0.0223(8) 0.0005(7) 0.0141(9)
    F3 0.0366(8) 0.0723(12) 0.0408(9) 0.0071(8) 0.0018(7) 0.0211(8)
    O1 0.0305(9) 0.0225(9) 0.0404(10) -0.0064(7) 0.0060(7) -0.0002(7)
    O2 0.0297(9) 0.0528(12) 0.0271(9) -0.0028(8) 0.0132(7) -0.0060(8)
    O3 0.0204(8) 0.0306(9) 0.0379(10) -0.0020(6) 0.0091(7) -0.0091(7)
    N1 0.0277(10) 0.0423(12) 0.0227(10) 0.0014(9) 0.0077(8) 0.0003(9)
    N2 0.0234(9) 0.0295(10) 0.0227(10) -0.0022(8) 0.0066(8) 0.0004(8)
    N3 0.0219(9) 0.0281(10) 0.0308(10) -0.0018(8) 0.0060(8) -0.0038(8)
    C1 0.0193(11) 0.0307(13) 0.0338(13) -0.0010(9) 0.0047(9) 0.0068(10)
    C2 0.0226(11) 0.0424(14) 0.0279(13) 0.0016(10) 0.0068(10) 0.0081(10)
    C3 0.0207(10) 0.0237(11) 0.0262(12) 0.0025(8) 0.0053(9) 0.0014(9)
    C4 0.0345(14) 0.079(2) 0.0333(15) -0.0023(14) 0.0147(11) 0.0113(14)
    C5 0.0269(11) 0.0280(12) 0.0261(12) -0.0059(9) 0.0043(9) 0.0015(9)
    C6 0.0242(12) 0.0444(15) 0.0368(14) -0.0086(11) 0.0054(10) 0.0017(12)
    C7 0.0212(10) 0.0238(11) 0.0309(12) 0.0018(9) 0.0080(9) -0.0027(9)
    C8 0.0198(10) 0.0211(11) 0.0231(11) 0.0010(8) 0.0043(9) -0.0008(8)
    C9 0.0221(11) 0.0208(11) 0.0335(13) -0.0012(9) 0.0048(9) -0.0038(9)
    C10 0.0221(11) 0.0248(12) 0.0365(13) -0.0030(9) 0.0076(9) -0.0079(10)
    C11 0.0348(14) 0.0444(16) 0.0367(15) 0.0013(11) -0.0034(11) -0.0013(12)
    C12 0.0295(13) 0.0306(14) 0.070(2) -0.0011(10) 0.0186(13) 0.0039(13)
_geom_special_details
;
All e.s.d.'s (except the e.s.d. in the dihedral angle between two l.s. planes)
are estimated using the full covariance matrix. The cell e.s.d.'s are taken
into account individually in the estimation of e.s.d.'s in distances, angles
and torsion angles; correlations between e.s.d.'s in cell parameters are only
used when they are defined by crystal symmetry. An approximate (isotropic)
treatment of cell e.s.d.'s is used for estimating e.s.d.'s involving l.s.
planes.
;
loop_
    _geom_bond_atom_site_label_1
    _geom_bond_atom_site_label_2
    _geom_bond_site_symmetry_2
    _geom_bond_distance
    _geom_bond_publ_flag
    Cl1 C1 . 1.716(2) ?
    S1 O2 . 1.4324(16) ?
    S1 O1 . 1.4333(16) ?
    S1 C8 . 1.766(2) ?
    S1 C7 . 1.780(2) ?
    F1 C6 . 1.329(3) ?
    F2 C6 . 1.324(3) ?
    F3 C6 . 1.344(3) ?
    O3 N3 . 1.386(2) ?
    O3 C9 . 1.490(3) ?
    N1 C2 . 1.327(3) ?
    N1 N2 . 1.363(2) ?
    N2 C3 . 1.364(3) ?
    N2 C5 . 1.444(3) ?
    N3 C8 . 1.274(3) ?
    C1 C3 . 1.374(3) ?
    C1 C2 . 1.409(3) ?
    C2 C4 . 1.491(3) ?
    C3 C7 . 1.490(3) ?
    C4 H4A . 0.9800 ?
    C4 H4B . 0.9800 ?
    C4 H4C . 0.9800 ?
    C5 C6 . 1.503(3) ?
    C5 H5A . 0.9900 ?
    C5 H5B . 0.9900 ?
    C7 H7A . 0.9900 ?
    C7 H7B . 0.9900 ?
    C8 C10 . 1.496(3) ?
    C9 C12 . 1.511(3) ?
    C9 C11 . 1.511(3) ?
    C9 C10 . 1.543(3) ?
    C10 H10A . 0.9900 ?
    C10 H10B . 0.9900 ?
    C11 H11A . 0.9800 ?
    C11 H11B . 0.9800 ?
    C11 H11C . 0.9800 ?
    C12 H12A . 0.9800 ?
    C12 H12B . 0.9800 ?
    C12 H12C . 0.9800 ?
loop_
    _geom_angle_atom_site_label_1
    _geom_angle_atom_site_label_2
    _geom_angle_atom_site_label_3
    _geom_angle_site_symmetry_1
    _geom_angle_site_symmetry_3
    _geom_angle
    _geom_angle_publ_flag
    O2 S1 O1 . . 119.23(10) ?
    O2 S1 C8 . . 106.40(10) ?
    O1 S1 C8 . . 109.12(10) ?
    O2 S1 C7 . . 106.96(10) ?
    O1 S1 C7 . . 109.07(10) ?
    C8 S1 C7 . . 105.17(10) ?
    N3 O3 C9 . . 109.60(15) ?
    C2 N1 N2 . . 105.74(19) ?
    N1 N2 C3 . . 112.16(18) ?
    N1 N2 C5 . . 118.62(18) ?
    C3 N2 C5 . . 129.16(19) ?
    C8 N3 O3 . . 108.56(17) ?
    C3 C1 C2 . . 107.0(2) ?
    C3 C1 Cl1 . . 125.86(19) ?
    C2 C1 Cl1 . . 127.13(18) ?
    N1 C2 C1 . . 109.9(2) ?
    N1 C2 C4 . . 121.7(2) ?
    C1 C2 C4 . . 128.5(2) ?
    N2 C3 C1 . . 105.2(2) ?
    N2 C3 C7 . . 125.2(2) ?
    C1 C3 C7 . . 129.5(2) ?
    C2 C4 H4A . . 109.5 ?
    C2 C4 H4B . . 109.5 ?
    H4A C4 H4B . . 109.5 ?
    C2 C4 H4C . . 109.5 ?
    H4A C4 H4C . . 109.5 ?
    H4B C4 H4C . . 109.5 ?
    N2 C5 C6 . . 112.07(19) ?
    N2 C5 H5A . . 109.2 ?
    C6 C5 H5A . . 109.2 ?
    N2 C5 H5B . . 109.2 ?
    C6 C5 H5B . . 109.2 ?
    H5A C5 H5B . . 107.9 ?
    F2 C6 F1 . . 107.5(2) ?
    F2 C6 F3 . . 106.76(19) ?
    F1 C6 F3 . . 106.4(2) ?
    F2 C6 C5 . . 111.2(2) ?
    F1 C6 C5 . . 112.21(19) ?
    F3 C6 C5 . . 112.4(2) ?
    C3 C7 S1 . . 114.93(15) ?
    C3 C7 H7A . . 108.5 ?
    S1 C7 H7A . . 108.5 ?
    C3 C7 H7B . . 108.5 ?
    S1 C7 H7B . . 108.5 ?
    H7A C7 H7B . . 107.5 ?
    N3 C8 C10 . . 116.13(19) ?
    N3 C8 S1 . . 117.92(16) ?
    C10 C8 S1 . . 125.96(16) ?
    O3 C9 C12 . . 106.57(19) ?
    O3 C9 C11 . . 106.36(18) ?
    C12 C9 C11 . . 113.1(2) ?
    O3 C9 C10 . . 103.00(16) ?
    C12 C9 C10 . . 114.63(19) ?
    C11 C9 C10 . . 112.1(2) ?
    C8 C10 C9 . . 99.16(17) ?
    C8 C10 H10A . . 111.9 ?
    C9 C10 H10A . . 111.9 ?
    C8 C10 H10B . . 111.9 ?
    C9 C10 H10B . . 111.9 ?
    H10A C10 H10B . . 109.6 ?
    C9 C11 H11A . . 109.5 ?
    C9 C11 H11B . . 109.5 ?
    H11A C11 H11B . . 109.5 ?
    C9 C11 H11C . . 109.5 ?
    H11A C11 H11C . . 109.5 ?
    H11B C11 H11C . . 109.5 ?
    C9 C12 H12A . . 109.5 ?
    C9 C12 H12B . . 109.5 ?
    H12A C12 H12B . . 109.5 ?
    C9 C12 H12C . . 109.5 ?
    H12A C12 H12C . . 109.5 ?
    H12B C12 H12C . . 109.5 ?
loop_
    _geom_torsion_atom_site_label_1
    _geom_torsion_atom_site_label_2
    _geom_torsion_atom_site_label_3
    _geom_torsion_atom_site_label_4
    _geom_torsion_site_symmetry_1
    _geom_torsion_site_symmetry_2
    _geom_torsion_site_symmetry_3
    _geom_torsion_site_symmetry_4
    _geom_torsion
    _geom_torsion_publ_flag
    C2 N1 N2 C3 . . . . 0.1(2) ?
    C2 N1 N2 C5 . . . . 177.64(19) ?
    C9 O3 N3 C8 . . . . 11.2(2) ?
    N2 N1 C2 C1 . . . . 0.0(2) ?
    N2 N1 C2 C4 . . . . -179.3(2) ?
    C3 C1 C2 N1 . . . . -0.2(3) ?
    Cl1 C1 C2 N1 . . . . 180.00(17) ?
    C3 C1 C2 C4 . . . . 179.0(2) ?
    Cl1 C1 C2 C4 . . . . -0.8(4) ?
    N1 N2 C3 C1 . . . . -0.2(2) ?
    C5 N2 C3 C1 . . . . -177.4(2) ?
    N1 N2 C3 C7 . . . . 178.34(19) ?
    C5 N2 C3 C7 . . . . 1.2(3) ?
    C2 C1 C3 N2 . . . . 0.2(2) ?
    Cl1 C1 C3 N2 . . . . -179.92(16) ?
    C2 C1 C3 C7 . . . . -178.3(2) ?
    Cl1 C1 C3 C7 . . . . 1.6(3) ?
    N1 N2 C5 C6 . . . . -89.8(2) ?
    C3 N2 C5 C6 . . . . 87.3(3) ?
    N2 C5 C6 F2 . . . . 176.34(19) ?
    N2 C5 C6 F1 . . . . -63.3(3) ?
    N2 C5 C6 F3 . . . . 56.7(3) ?
    N2 C3 C7 S1 . . . . 86.0(2) ?
    C1 C3 C7 S1 . . . . -95.8(3) ?
    O2 S1 C7 C3 . . . . 178.87(16) ?
    O1 S1 C7 C3 . . . . -50.91(19) ?
    C8 S1 C7 C3 . . . . 66.00(18) ?
    O3 N3 C8 C10 . . . . 1.4(3) ?
    O3 N3 C8 S1 . . . . -178.52(13) ?
    O2 S1 C8 N3 . . . . 148.32(18) ?
    O1 S1 C8 N3 . . . . 18.5(2) ?
    C7 S1 C8 N3 . . . . -98.41(19) ?
    O2 S1 C8 C10 . . . . -31.6(2) ?
    O1 S1 C8 C10 . . . . -161.43(18) ?
    C7 S1 C8 C10 . . . . 81.7(2) ?
    N3 O3 C9 C12 . . . . -139.32(18) ?
    N3 O3 C9 C11 . . . . 99.8(2) ?
    N3 O3 C9 C10 . . . . -18.3(2) ?
    N3 C8 C10 C9 . . . . -12.4(3) ?
    S1 C8 C10 C9 . . . . 167.48(16) ?
    O3 C9 C10 C8 . . . . 17.0(2) ?
    C12 C9 C10 C8 . . . . 132.3(2) ?
    C11 C9 C10 C8 . . . . -96.9(2) ?
loop_
    _geom_hbond_atom_site_label_D
    _geom_hbond_atom_site_label_H
    _geom_hbond_atom_site_label_A
    _geom_hbond_site_symmetry_A
    _geom_hbond_distance_DH
    _geom_hbond_distance_HA
    _geom_hbond_distance_DA
    _geom_hbond_angle_DHA
    C7 H7A F1 . 0.99 2.44 3.229(3) 136
    C4 H4A O3 3_665 0.98 2.60 3.325(3) 131
    C5 H5A O2 2_545 0.99 2.31 3.146(3) 141
    C7 H7B O1 1_565 0.99 2.28 3.265(3) 171
data_global
_journal_date_recd_electronic     2009-09-14
_journal_date_accepted     2009-09-23
_journal_name_full     'Acta Crystallographica, Section E'
_journal_year     2009
_journal_volume     65
_journal_issue     10
_journal_page_first     o2567
_journal_page_last     o2567
_journal_paper_category     QO
_journal_coeditor_code     HB5103
_publ_contact_author_name     'Jun Ning'
_publ_contact_author_address
;
Key Laboratory of Pesticide Chemistry and Application, Ministry of Agriculture,
 Institute of Plant Protection, Chinese Academy of Agricultural sciences,
 Beijing, 100193, China
;
_publ_contact_author_email     'jning502@yahoo.com.cn'
_publ_contact_author_fax     '+86-10-62899142'
_publ_contact_author_phone     '+86-10-62899142'
_publ_section_title
;\
4-Chloro-5-[(5,5-dimethyl-4,5-dihydroisoxazol-3-yl)sulfonylmethyl]-3-methyl-1-\
(2,2,2-trifluoroethyl)-1<i>H</i>-pyrazole
;
loop_
    _publ_author_name
    _publ_author_footnote
    _publ_author_address
    'Ma, Hong-Ju' .
;
Key Laboratory of Pesticide Chemistry and Applications
Ministry of Agriculture
Institute of Plant Protection
Chinese Academy of Agricultural Sciences
Beijing 100193
People's Republic of China
;
    'Zhao, Qian-Fei' .
;
Key Laboratory of Pesticide Chemistry and Applications
Ministry of Agriculture
Institute of Plant Protection
Chinese Academy of Agricultural Sciences
Beijing 100193
People's Republic of China
;
    'Mei, Xiang-Dong' .
;
Key Laboratory of Pesticide Chemistry and Applications
Ministry of Agriculture
Institute of Plant Protection
Chinese Academy of Agricultural Sciences
Beijing 100193
People's Republic of China
;
    'Ning, Jun' .
;
Key Laboratory of Pesticide Chemistry and Applications
Ministry of Agriculture
Institute of Plant Protection
Chinese Academy of Agricultural Sciences
Beijing 100193
People's Republic of China
;
