# Supplementary material for: 4-Chloro-5-[(5,5-dimethyl-4,5-dihydro­isoxazol-3-yl)sulfonyl­meth­yl]-3-methyl-1-(2,2,2-trifluoro­ethyl)-1H-pyrazole
Source: Acta Crystallogr Sect E Struct Rep Online. 2009 Sep 30;65(Pt 10):o2567. doi: 10.1107/S1600536809038471 (PMC2970275; doi:10.1107/S1600536809038471)
Supplement: Supplementary file 2 [file e-65-o2567-Isup2.hkl]

# 
# h,k,l, Fc-squared, Fo-squared, sigma(Fo-squared) and status flag 
# 
data_I
_shelx_title ' sx2714 in P2(1)/n' 
_shelx_refln_list_code          4 
_shelx_F_calc_maximum      184.05 
_exptl_crystal_F_000       768.00 
_reflns_d_resolution_high  0.8300 
 
loop_ 
 _symmetry_equiv_pos_as_xyz 
 'x, y, z' 
 '-x+1/2, y+1/2, -z+1/2' 
 '-x, -y, -z' 
 'x-1/2, -y-1/2, z-1/2' 
 
_cell_length_a    16.0342 
_cell_length_b     5.4319 
_cell_length_c    19.0695 
_cell_angle_alpha  90.000 
_cell_angle_beta  106.715 
_cell_angle_gamma  90.000 
 
_shelx_F_squared_multiplier     1.000 
 
loop_ 
 _refln_index_h 
 _refln_index_k 
 _refln_index_l 
 _refln_F_squared_calc 
 _refln_F_squared_meas 
 _refln_F_squared_sigma 
 _refln_observed_status 
   2   0   0      260.43      314.86      8.00 o 
   4   0   0    30529.54    31386.15   2459.62 o 
   6   0   0      280.52      357.23      8.72 o 
   8   0   0     1574.00     1590.98     40.44 o 
  10   0   0       24.35       25.67      3.03 o 
  12   0   0     3554.76     3531.34    215.47 o 
  14   0   0        8.28       14.24      5.18 o 
  16   0   0      428.84      438.09     48.23 o 
  18   0   0       25.39       27.91      6.76 o 
   1   1   0     4183.74     4102.79     87.88 o 
   2   1   0     2106.96     2142.87     45.97 o 
   3   1   0    10965.76    11425.35    392.49 o 
   4   1   0     2976.28     2955.73     87.19 o 
   5   1   0     3635.06     3830.86     90.51 o 
   6   1   0     1572.63     1643.15     37.62 o 
   7   1   0     3855.09     3758.80     93.19 o 
   8   1   0      145.34      135.21      5.14 o 
   9   1   0     1058.98     1078.72     34.77 o 
  10   1   0      318.05      331.05     12.49 o 
  11   1   0      688.48      685.38     26.79 o 
  12   1   0        0.54        2.79      2.39 o 
  13   1   0       13.62       10.48      3.23 o 
  14   1   0      373.61      353.23     21.74 o 
  15   1   0      154.58      164.76     35.47 o 
  16   1   0        6.51       10.08      8.35 o 
  17   1   0      371.77      391.14     42.43 o 
  18   1   0        8.00       11.91      4.88 o 
   0   2   0    11808.09    10890.57    508.67 o 
   1   2   0       51.14      100.80      5.26 o 
   2   2   0      199.27      206.67      4.34 o 
   3   2   0        7.98        6.62      0.55 o 
   4   2   0     3741.67     3651.80     90.48 o 
   5   2   0      714.35      839.25     18.42 o 
   6   2   0      129.37      175.92      6.57 o 
   7   2   0     1096.08     1108.15     25.58 o 
   8   2   0      330.04      353.59     10.34 o 
   9   2   0      222.54      229.49      9.65 o 
  10   2   0        7.20        6.43      2.11 o 
  11   2   0        4.80        6.16      2.41 o 
  12   2   0        2.63        2.76      2.25 o 
  13   2   0      669.53      634.37     37.12 o 
  14   2   0        1.61        3.67      2.98 o 
  15   2   0      216.06      221.74     16.10 o 
  16   2   0       40.76       31.33      7.52 o 
  17   2   0       77.28       69.10      7.25 o 
   1   3   0       54.68       52.97      2.61 o 
   2   3   0      541.82      586.23     16.87 o 
   3   3   0      627.52      597.59     40.40 o 
   4   3   0     3216.44     3036.70     80.63 o 
   5   3   0      101.90      114.72      4.94 o 
   6   3   0      354.46      350.62     25.30 o 
   7   3   0     3248.76     3073.89    127.77 o 
   8   3   0      971.02      985.21     40.36 o 
   9   3   0      169.88      200.63     27.84 o 
  10   3   0      178.09      182.18     12.37 o 
  11   3   0      246.78      243.96     17.47 o 
  12   3   0       42.90       54.00      6.06 o 
  13   3   0        7.03       18.50      4.28 o 
  14   3   0       85.09       99.97     11.46 o 
  15   3   0        4.49        2.08      1.69 o 
  16   3   0       13.21       12.11      8.69 o 
   0   4   0       49.00       64.25     16.00 o 
   1   4   0      795.84      753.22     40.52 o 
   2   4   0      190.01      207.71     14.88 o 
   3   4   0      605.53      635.67     38.78 o 
   4   4   0      568.20      555.59     26.97 o 
   5   4   0      347.02      386.90     22.20 o 
   6   4   0        1.11        4.92      3.00 o 
   7   4   0        8.55       10.15      3.10 o 
   8   4   0      721.85      625.80     35.10 o 
   9   4   0        1.15        6.64      3.48 o 
  10   4   0       46.90       59.45      7.28 o 
  11   4   0      172.78      149.19     12.73 o 
  12   4   0      115.14      109.62     11.63 o 
  13   4   0     1489.80     1457.89    112.43 o 
  14   4   0       89.98      100.10      8.07 o 
   1   5   0      155.15      193.70     15.38 o 
   2   5   0      142.34      160.31     16.23 o 
   3   5   0        0.35      202.29    194.51 o 
   4   5   0      180.17      181.84     17.24 o 
   5   5   0      867.35      864.85    177.78 o 
   6   5   0      969.34      933.74     48.98 o 
   7   5   0        0.01        2.40      2.76 o 
   8   5   0        9.40       12.07      3.42 o 
   9   5   0        0.29        5.12      2.58 o 
  10   5   0      342.11      351.17     30.31 o 
  11   5   0       91.53       80.14     17.63 o 
   0   6   0      562.62      552.42     57.91 o 
   2   6   0        4.86        1.90      7.69 o 
   3   6   0      132.93      138.09     14.36 o 
   4   6   0      247.30      234.97     18.80 o 
   5   6   0       16.38       19.97      5.92 o 
   6   6   0       63.59       45.09     10.47 o 
   7   6   0       42.09       33.49      7.91 o 
 -17   0   1      680.09      673.52     61.67 o 
 -15   0   1      710.66      764.18     79.70 o 
 -13   0   1     5830.97     5547.18    553.86 o 
 -11   0   1        2.22        5.52      2.43 o 
  -9   0   1     3491.10     3214.92    121.19 o 
  -7   0   1      635.90      739.02     20.42 o 
  -5   0   1     7900.13     8124.07    306.27 o 
  -3   0   1      622.79      669.43     13.37 o 
  -1   0   1     6132.95     6455.69    220.05 o 
   1   0   1     6100.42     5875.19    141.17 o 
   3   0   1       48.88       59.43      2.10 o 
   5   0   1      313.05      333.11     14.50 o 
   7   0   1       58.89       54.53      3.04 o 
   9   0   1       50.32       37.99      2.98 o 
  11   0   1     1966.44     2039.63    105.69 o 
  13   0   1     3177.99     2972.25    269.60 o 
  15   0   1      330.62      346.06     34.21 o 
  17   0   1      872.88      832.08    102.66 o 
 -18   1   1      423.73      397.18     22.87 o 
 -17   1   1      206.41      223.70     23.34 o 
 -16   1   1     1255.49     1277.11     83.70 o 
 -15   1   1      102.44      137.80     20.30 o 
 -14   1   1      211.51      240.68     16.51 o 
 -13   1   1        0.30        2.97      2.76 o 
 -12   1   1       32.64       34.50      4.84 o 
 -11   1   1       42.74       46.93      3.79 o 
 -10   1   1     1740.81     1702.06     51.24 o 
  -9   1   1        1.58        7.08      1.26 o 
  -8   1   1      350.97      330.82      8.72 o 
  -7   1   1      238.23      254.78     11.86 o 
  -6   1   1      228.65      210.67      4.97 o 
  -5   1   1       33.61       44.26      2.85 o 
  -4   1   1      903.19      970.99     17.91 o 
  -3   1   1      696.77      775.95     11.42 o 
  -2   1   1     6483.71     6493.70    164.87 o 
  -1   1   1      991.17      938.44     20.65 o 
   0   1   1     7594.90     7294.94    188.78 o 
   1   1   1     2617.85     2588.50     55.89 o 
   2   1   1      880.90      973.87     28.45 o 
   3   1   1     1224.76     1274.43     29.99 o 
   4   1   1    15259.68    15643.91    579.03 o 
   5   1   1     4723.81     4953.21    126.18 o 
   6   1   1      772.65      657.27     17.16 o 
   7   1   1      633.40      706.64     16.49 o 
   8   1   1     6755.46     6591.25    221.89 o 
   9   1   1      839.50      871.94     23.57 o 
  10   1   1     5549.24     5149.84    199.69 o 
  11   1   1      170.18      174.72     10.09 o 
  12   1   1      488.96      514.22     26.08 o 
  13   1   1      455.42      412.40     22.79 o 
  14   1   1      597.55      561.49     31.97 o 
  15   1   1       46.87       38.26      6.25 o 
  16   1   1       88.56      103.59      9.29 o 
  17   1   1        2.07        1.60      4.11 o 
  18   1   1        9.63       11.77      4.19 o 
 -17   2   1      174.16      181.24     13.95 o 
 -16   2   1        2.47       -0.28      3.81 o 
 -15   2   1      341.85      356.07     24.71 o 
 -14   2   1       63.11       61.85      6.58 o 
 -13   2   1      451.26      461.60     25.31 o 
 -12   2   1     1522.03     1456.05     65.71 o 
 -11   2   1      628.95      574.55     23.28 o 
 -10   2   1      265.27      311.46     16.24 o 
  -9   2   1     3388.47     3257.17    145.03 o 
  -8   2   1        3.00        9.21      2.21 o 
  -7   2   1     1768.26     1802.38     47.49 o 
  -6   2   1     3000.73     3146.07     80.56 o 
  -5   2   1      932.48      875.04     32.44 o 
  -4   2   1     1779.29     1889.78     40.56 o 
  -3   2   1       80.17       90.30      3.97 o 
  -2   2   1      344.87      310.55      8.74 o 
  -1   2   1      188.54      171.55      4.74 o 
   0   2   1        7.09        9.85      1.68 o 
   1   2   1     1451.08     1364.53     30.88 o 
   2   2   1     2891.94     2947.04     67.87 o 
   3   2   1     2921.30     2948.01     58.09 o 
   4   2   1        4.05        6.87      1.10 o 
   5   2   1     1238.47     1287.20     25.79 o 
   6   2   1     5113.29     5226.25    150.94 o 
   7   2   1     1136.00     1168.19     28.98 o 
   8   2   1       94.26      119.58      5.84 o 
   9   2   1       41.89       41.62      4.05 o 
  10   2   1       76.73       87.02      7.42 o 
  11   2   1      193.24      203.67     12.75 o 
  12   2   1      528.37      485.98     23.72 o 
  13   2   1      254.15      250.31     14.91 o 
  14   2   1      186.18      184.64     22.52 o 
  15   2   1      175.44      162.29     12.81 o 
  16   2   1       41.67       23.81      5.25 o 
  17   2   1      603.53      630.63     48.26 o 
 -16   3   1      339.46      359.20     51.33 o 
 -15   3   1      307.34      317.24     15.43 o 
 -14   3   1        9.66       11.47      3.54 o 
 -13   3   1       16.36       15.29      3.99 o 
 -12   3   1      330.42      343.91     23.89 o 
 -11   3   1       41.82       45.58      6.31 o 
 -10   3   1      866.79      781.73     34.52 o 
  -9   3   1     2241.06     1965.40     87.00 o 
  -8   3   1      979.31      985.51     37.27 o 
  -7   3   1      336.10      389.34    121.78 o 
  -6   3   1      892.43     1309.04    299.65 o 
  -5   3   1      907.56      868.89     23.69 o 
  -4   3   1      273.78      289.05      9.04 o 
  -3   3   1      214.78      206.53      7.99 o 
  -2   3   1      161.83      156.93      6.89 o 
  -1   3   1       57.93       96.38      5.43 o 
   0   3   1      131.88      153.69      5.64 o 
   1   3   1      203.11      198.87      8.10 o 
   2   3   1      808.90      869.79     20.81 o 
   3   3   1     1780.25     1766.53     39.89 o 
   4   3   1      150.53      145.30     11.89 o 
   5   3   1       68.70       76.31      5.26 o 
   6   3   1     1385.34     1202.45    166.64 o 
   7   3   1     1762.99     1688.71     66.25 o 
   8   3   1      669.20      647.55     28.94 o 
   9   3   1     1975.49     1894.87     84.21 o 
  10   3   1      545.69      539.78     27.43 o 
  11   3   1      794.45      762.73     37.62 o 
  12   3   1      117.06      110.33     12.86 o 
  13   3   1      663.58      640.36     38.40 o 
  14   3   1       73.18       69.13      8.26 o 
  15   3   1       79.51       67.58     23.79 o 
  16   3   1       58.80       42.90     14.04 o 
 -14   4   1        2.15        1.63      1.82 o 
 -13   4   1      263.57      252.35     32.64 o 
 -12   4   1     1134.97     1112.50    107.77 o 
 -11   4   1      154.01      178.75     20.50 o 
 -10   4   1       52.92       52.37      6.12 o 
  -9   4   1      511.57      490.95     30.47 o 
  -8   4   1       34.92       36.39      5.55 o 
  -7   4   1      101.13      116.65      9.45 o 
  -6   4   1       14.32       19.14      4.19 o 
  -5   4   1       12.05       11.29      3.36 o 
  -4   4   1      232.97      219.89     15.85 o 
  -3   4   1        2.19        6.36      2.74 o 
  -2   4   1      463.01      526.61     38.08 o 
  -1   4   1      385.57      760.41    329.99 o 
   0   4   1     1573.23     1552.60    108.91 o 
   1   4   1        6.90       60.79     33.54 o 
   2   4   1      157.68      157.41     12.91 o 
   3   4   1      231.26      274.69     18.06 o 
   4   4   1     1238.75     1164.94     57.35 o 
   5   4   1     1674.05     1709.10     89.53 o 
   6   4   1       64.99       73.62      9.80 o 
   7   4   1      242.92      239.95     21.60 o 
   8   4   1      307.73      305.74     21.63 o 
   9   4   1      180.13      195.14     19.26 o 
  10   4   1      580.30      549.82     34.81 o 
  11   4   1       18.36       17.52      4.57 o 
  12   4   1      138.11      125.55     11.26 o 
  13   4   1        7.23        4.90      2.63 o 
  14   4   1      706.92      612.95     40.93 o 
 -12   5   1       16.71       15.67      5.08 o 
 -11   5   1        4.41        1.23      1.81 o 
 -10   5   1      314.67      313.50     19.31 o 
  -9   5   1      180.74      227.07     44.59 o 
  -8   5   1      131.39      145.77     12.64 o 
  -7   5   1      106.09      111.84     10.83 o 
  -6   5   1      125.76      261.52    104.58 o 
  -5   5   1      464.39      579.51    101.99 o 
  -4   5   1      171.70      169.28     15.72 o 
  -3   5   1     1849.63     1650.30     95.55 o 
  -2   5   1      429.17      375.89     49.24 o 
  -1   5   1       33.89       38.96      7.61 o 
   0   5   1      204.58      226.34     20.62 o 
   1   5   1        0.55       -0.49      3.47 o 
   2   5   1       41.12       49.68      8.68 o 
   3   5   1       22.11       18.39      4.62 o 
   4   5   1       73.77       93.74     10.80 o 
   5   5   1       27.91       27.11      5.52 o 
   6   5   1      156.62      160.67     13.42 o 
   7   5   1      307.05      323.44     20.18 o 
   8   5   1      186.42      179.05     16.07 o 
   9   5   1      250.53      262.33     15.44 o 
  10   5   1        3.03        3.85      2.55 o 
  11   5   1      315.93      322.89     19.47 o 
  -7   6   1        0.95       -0.72      4.91 o 
  -6   6   1        3.44        3.89      2.84 o 
  -5   6   1       22.83       19.78      5.17 o 
  -4   6   1       22.88       15.27      4.38 o 
  -3   6   1        0.46       -1.42      6.90 o 
  -2   6   1       27.12       16.42      7.03 o 
  -1   6   1       67.79      109.42     44.03 o 
   1   6   1       65.42      125.18    100.46 o 
   2   6   1       36.28       34.83      8.41 o 
   3   6   1       26.86       19.00      3.83 o 
   4   6   1      186.54      202.19     15.35 o 
   5   6   1       47.79       37.00      4.57 o 
   6   6   1       92.61       56.66     19.74 o 
   7   6   1      165.60      187.96     20.30 o 
 -18   0   2       85.86      102.10     15.02 o 
 -16   0   2       70.14       54.08     13.76 o 
 -14   0   2      309.71      319.49     32.11 o 
 -12   0   2      228.85      187.86     15.90 o 
 -10   0   2     2498.81     2280.28    123.71 o 
  -8   0   2    10275.13    10718.15    501.51 o 
  -6   0   2    29246.68    31277.77  26277.29 o 
  -4   0   2     1605.41     1636.22     30.54 o 
  -2   0   2     9258.39     9862.07    340.72 o 
   0   0   2      290.26      275.61     10.45 o 
   2   0   2      683.68      691.75     18.23 o 
   4   0   2      146.28      138.47      7.16 o 
   6   0   2     4042.19     4160.53    130.44 o 
   8   0   2     2412.80     2337.81     87.11 o 
  10   0   2        2.33        7.06      3.15 o 
  12   0   2      266.48      298.89     26.28 o 
  14   0   2      158.65      196.42     29.27 o 
  16   0   2       10.34       12.71      4.14 o 
 -18   1   2       13.93       13.87      3.83 o 
 -17   1   2       55.12       55.10     10.42 o 
 -16   1   2      122.12      134.07     15.88 o 
 -15   1   2        6.05       10.53      6.34 o 
 -14   1   2      490.65      521.92     38.80 o 
 -13   1   2       77.74       79.98     10.36 o 
 -12   1   2      233.33      279.52     18.76 o 
 -11   1   2      257.67      262.10     14.17 o 
 -10   1   2      316.77      317.59     13.09 o 
  -9   1   2     1339.62     1217.77     44.45 o 
  -8   1   2       16.94       20.31      1.54 o 
  -7   1   2      695.07      763.87     15.86 o 
  -6   1   2     3035.78     3146.34     70.27 o 
  -5   1   2    20435.41    21699.37   1045.89 o 
  -4   1   2      876.40      903.31     17.82 o 
  -3   1   2     3784.60     3716.06     69.61 o 
  -2   1   2    15758.26    16382.85    598.66 o 
  -1   1   2    15919.94    15959.25    623.04 o 
   0   1   2     1290.99     1212.74     26.70 o 
   1   1   2     8845.15     9464.38    276.63 o 
   2   1   2    13572.55    13832.16    448.35 o 
   3   1   2     4285.11     4508.44     96.35 o 
   4   1   2     1306.36     1295.85     26.23 o 
   5   1   2     1500.54     1374.91     33.88 o 
   6   1   2      741.21      760.83     13.22 o 
   7   1   2     3780.47     3683.49    102.30 o 
   8   1   2      933.93      928.16     22.44 o 
   9   1   2     1353.43     1198.64     45.86 o 
  10   1   2      126.72      124.38      8.00 o 
  11   1   2     1103.67     1059.93     41.02 o 
  12   1   2      164.12      185.33     12.55 o 
  13   1   2     1557.84     1421.68     72.79 o 
  14   1   2      205.11      200.16     14.41 o 
  15   1   2       61.21       64.00     11.48 o 
  16   1   2      213.80      195.28     10.98 o 
  17   1   2        1.78        3.23      2.27 o 
 -18   2   2        3.70        8.87      3.96 o 
 -17   2   2        1.44        3.40      2.67 o 
 -16   2   2       15.66       16.42      6.05 o 
 -15   2   2       43.24       49.87      7.87 o 
 -14   2   2       39.77       30.55      6.83 o 
 -13   2   2      681.79      689.86     34.21 o 
 -12   2   2     1525.42     1401.80     62.01 o 
 -11   2   2       98.30      123.53     10.22 o 
 -10   2   2     1006.90      914.33     47.26 o 
  -9   2   2      195.29      188.39      9.13 o 
  -8   2   2      223.92      193.33      7.17 o 
  -7   2   2      137.75      191.82      7.21 o 
  -6   2   2     4031.79     4028.99    114.81 o 
  -5   2   2        7.06       14.49      1.99 o 
  -4   2   2       96.10      100.78      3.51 o 
  -3   2   2       72.50       75.19      3.05 o 
  -2   2   2       33.13       42.75      3.53 o 
  -1   2   2     7678.65     7737.52    260.66 o 
   0   2   2     1430.41     1342.03     24.82 o 
   1   2   2      583.25      532.94     11.61 o 
   2   2   2       58.68       73.28      3.87 o 
   3   2   2     1270.85     1370.12     25.88 o 
   4   2   2     1202.87     1084.66     18.84 o 
   5   2   2     2843.60     2923.83     65.64 o 
   6   2   2      849.80      829.60     21.28 o 
   7   2   2     2184.88     2149.23     52.51 o 
   8   2   2      788.06      769.96     27.14 o 
   9   2   2        2.92        3.58      2.20 o 
  10   2   2      205.71      202.06     12.67 o 
  11   2   2      502.33      494.00     24.30 o 
  12   2   2        0.57        2.23      2.27 o 
  13   2   2       53.79       63.91      7.29 o 
  14   2   2      236.13      250.28     15.82 o 
  15   2   2      326.74      323.79     22.02 o 
  16   2   2      191.49      173.45     21.56 o 
  17   2   2      208.77      236.95     21.08 o 
 -16   3   2       25.31       14.14      3.04 o 
 -15   3   2      222.40      257.31     16.82 o 
 -14   3   2      274.71      291.56     22.30 o 
 -13   3   2       96.05      130.11     25.30 o 
 -12   3   2      725.51      710.91     87.70 o 
 -11   3   2      299.12      302.89     46.29 o 
 -10   3   2      508.23      486.49     26.24 o 
  -9   3   2       93.19       98.91      8.47 o 
  -8   3   2     1049.72     1018.20     40.26 o 
  -7   3   2      167.62      153.71      7.73 o 
  -6   3   2     3639.92     3550.50    121.03 o 
  -5   3   2      383.78      369.10     11.35 o 
  -4   3   2      225.86      204.42      7.56 o 
  -3   3   2      944.26     1014.87     64.83 o 
  -2   3   2     1162.18     1059.88     41.64 o 
  -1   3   2     2516.26     2448.19     57.41 o 
   0   3   2     1738.33     1726.92     45.39 o 
   1   3   2     4884.94     4855.74    150.05 o 
   2   3   2      170.23      235.75      7.67 o 
   3   3   2      653.06      661.03     17.28 o 
   4   3   2       88.11      107.21      4.69 o 
   5   3   2      718.67      708.53     22.74 o 
   6   3   2      322.79      316.68     37.20 o 
   7   3   2      361.42      379.26     20.72 o 
   8   3   2      519.55      518.91     32.31 o 
   9   3   2       17.18       15.69      4.88 o 
  10   3   2      506.73      478.04     28.69 o 
  11   3   2      494.97      520.69     32.67 o 
  12   3   2        0.22        2.88      2.71 o 
  13   3   2       26.22       23.55      4.40 o 
  14   3   2      120.10      137.67      9.70 o 
  15   3   2       29.04       22.84      3.65 o 
 -15   4   2       64.25       41.07      7.95 o 
 -14   4   2       35.22       28.02      5.37 o 
 -13   4   2      212.97      207.20     33.73 o 
 -12   4   2      241.70      282.46     66.15 o 
 -11   4   2      381.66      404.68     30.86 o 
 -10   4   2       23.81       32.88      9.24 o 
  -9   4   2      585.68      519.77     38.09 o 
  -8   4   2      872.51      821.43     45.08 o 
  -7   4   2      259.79      254.60     17.91 o 
  -6   4   2      284.93      308.58     22.94 o 
  -5   4   2      822.08      763.09     42.43 o 
  -4   4   2      253.31      291.80     19.07 o 
  -3   4   2        3.11        4.20      2.43 o 
  -2   4   2       29.03       31.69      9.00 o 
  -1   4   2     1155.39     1171.43     51.05 o 
   0   4   2     1878.42      185.22    999.50 o 
   1   4   2     1312.56     1188.27     92.54 o 
   2   4   2      117.47      139.50     14.33 o 
   3   4   2        6.03       12.01      4.24 o 
   4   4   2     1785.22     1941.94    103.76 o 
   5   4   2     2481.69     2486.85    135.48 o 
   6   4   2       46.85       40.70      6.77 o 
   7   4   2      417.82      491.60     33.64 o 
   8   4   2      434.32      448.15     28.75 o 
   9   4   2       36.04       41.04      6.78 o 
  10   4   2       48.54       48.46      7.01 o 
  11   4   2      112.28       98.17     10.62 o 
  12   4   2      123.47      128.21     11.18 o 
  13   4   2       36.18       24.81      4.29 o 
  14   4   2        0.07        0.04      1.52 o 
 -12   5   2       76.36      126.72     18.35 o 
 -11   5   2       28.52       17.25      5.50 o 
 -10   5   2        0.55        1.48      2.97 o 
  -9   5   2      243.82      230.89     19.06 o 
  -8   5   2       25.74       21.74      5.26 o 
  -7   5   2       12.94       16.53      4.06 o 
  -6   5   2      588.31      572.81     47.20 o 
  -5   5   2        1.85       -0.25      3.04 o 
  -4   5   2      112.27      138.94     14.12 o 
  -3   5   2       64.71       60.16     12.54 o 
  -2   5   2     1334.70     1531.49    115.42 o 
  -1   5   2       23.48       31.05      8.18 o 
   0   5   2       28.88       42.77      8.11 o 
   1   5   2        4.57        5.22      4.25 o 
   2   5   2       21.52       18.60      5.78 o 
   3   5   2     1372.91     1329.84     66.69 o 
   4   5   2        0.97        2.26      2.53 o 
   5   5   2       80.83      100.83     10.14 o 
   6   5   2      124.94      127.27     11.67 o 
   7   5   2       22.66       26.09      5.02 o 
   8   5   2      136.25      145.09     11.42 o 
   9   5   2       31.83       34.35      4.82 o 
  10   5   2      114.51      130.79     11.00 o 
  11   5   2        0.34        0.07      2.42 o 
  -7   6   2       23.37       17.09      5.94 o 
  -6   6   2      253.35      204.56     45.67 o 
  -5   6   2      125.30      134.12     11.50 o 
  -4   6   2      194.85      196.62     21.03 o 
  -3   6   2       63.20       42.08      8.41 o 
  -2   6   2      316.95      327.92     33.79 o 
  -1   6   2       48.04       37.60     10.47 o 
   0   6   2      147.34      156.61     12.50 o 
   1   6   2      574.50      579.93     31.48 o 
   2   6   2        2.65        4.09      2.95 o 
   3   6   2        3.14        3.90      2.80 o 
   4   6   2        0.59        3.65      2.30 o 
   5   6   2      251.51      261.53     20.75 o 
   6   6   2        0.45        3.94      2.52 o 
 -19   0   3      854.05      862.56     85.96 o 
 -17   0   3       99.07      129.97     20.43 o 
 -15   0   3      478.82      578.33     62.11 o 
 -13   0   3      421.96      430.38     37.04 o 
 -11   0   3      252.28      295.83     33.75 o 
  -9   0   3     1629.53     1636.37     72.45 o 
  -7   0   3      144.14      174.14      5.17 o 
  -5   0   3     4516.24     4418.28    117.68 o 
  -3   0   3     5330.34     5959.43    176.16 o 
  -1   0   3     6021.62     6396.13    199.14 o 
   1   0   3      690.28      661.33     19.32 o 
   3   0   3      237.64      234.96      7.45 o 
   5   0   3    23255.76    22762.55   1318.87 o 
   7   0   3     3889.26     3829.35    124.31 o 
   9   0   3     1504.16     1421.61     92.94 o 
  11   0   3       37.10       37.37      7.93 o 
  13   0   3      393.05      398.67     33.44 o 
  15   0   3     1185.37     1049.49     81.16 o 
  17   0   3      681.98      674.58     48.67 o 
 -18   1   3      285.74      315.34     21.16 o 
 -17   1   3       21.81       22.60      5.80 o 
 -16   1   3        2.96        2.28      2.88 o 
 -15   1   3     1593.55     1645.34     95.59 o 
 -14   1   3      511.90      513.09     34.89 o 
 -13   1   3       20.14       30.88      5.68 o 
 -12   1   3     1174.95     1479.35     71.59 o 
 -11   1   3     2711.27     2724.41    140.23 o 
 -10   1   3        9.55        8.27      1.59 o 
  -9   1   3      101.41      101.52      4.99 o 
  -8   1   3     3645.46     3877.09    105.27 o 
  -7   1   3      818.83      854.60     31.42 o 
  -6   1   3      695.03      658.20     18.11 o 
  -5   1   3     1017.29     1007.30     20.64 o 
  -4   1   3     1147.55     1165.36     21.85 o 
  -3   1   3      887.99      840.77     17.72 o 
  -2   1   3     4852.93     4470.89     89.71 o 
  -1   1   3      729.97      651.09     12.43 o 
   0   1   3     7294.10     7612.38    221.13 o 
   1   1   3     8314.94     8347.09    253.13 o 
   2   1   3    12242.25    11966.67    382.43 o 
   3   1   3      314.97      359.97      7.24 o 
   4   1   3     5031.17     5243.73    117.82 o 
   5   1   3     2810.76     2989.15     64.34 o 
   6   1   3      271.38      244.24      7.28 o 
   7   1   3      349.65      347.36      9.42 o 
   8   1   3      465.58      461.87     14.11 o 
   9   1   3     2050.77     1816.45    190.16 o 
  10   1   3      154.20      169.03      9.44 o 
  11   1   3       82.52       98.28     12.81 o 
  12   1   3      646.08      622.44     33.93 o 
  13   1   3        0.82        2.17      2.94 o 
  14   1   3      990.25      944.84     52.87 o 
  15   1   3      280.51      261.20     15.31 o 
  16   1   3      230.18      211.76     11.11 o 
  17   1   3       12.57       10.16      4.31 o 
 -18   2   3      190.25      192.80     12.60 o 
 -17   2   3      221.37      240.23     18.37 o 
 -16   2   3        0.50        3.35      2.73 o 
 -15   2   3      241.34      285.38     23.74 o 
 -14   2   3       13.38       11.41      3.71 o 
 -13   2   3       14.87       14.19      4.57 o 
 -12   2   3        2.01       30.16     74.72 o 
 -11   2   3      140.54      126.48      9.81 o 
 -10   2   3      608.61      573.91     30.03 o 
  -9   2   3      213.69      194.15     13.07 o 
  -8   2   3      571.62      533.67     17.20 o 
  -7   2   3        2.60        9.33      1.51 o 
  -6   2   3      367.10      394.24      9.97 o 
  -5   2   3        5.98       15.05      1.88 o 
  -4   2   3       17.81       27.30      2.32 o 
  -3   2   3     2201.65     2147.38     44.73 o 
  -2   2   3      158.98      192.93      4.22 o 
  -1   2   3       37.37       37.39      1.92 o 
   0   2   3      563.91      539.41     12.22 o 
   1   2   3      291.09      275.05      4.43 o 
   2   2   3      429.14      411.90      9.68 o 
   3   2   3      573.93      587.13     13.08 o 
   4   2   3     2059.71     2042.02     50.48 o 
   5   2   3     2807.72     2638.72     61.40 o 
   6   2   3     4970.18     5010.76    148.55 o 
   7   2   3        1.78        7.30      1.82 o 
   8   2   3       13.61       11.19      2.29 o 
   9   2   3     3248.43     3074.86    136.57 o 
  10   2   3      223.84      247.03     14.77 o 
  11   2   3      988.79      932.30     46.99 o 
  12   2   3       65.31       54.21      7.95 o 
  13   2   3      778.88      761.70     43.24 o 
  14   2   3      211.71      215.16     20.13 o 
  15   2   3       10.23        7.77      3.34 o 
  16   2   3       28.13       26.38      9.54 o 
 -16   3   3      235.70      233.70     18.77 o 
 -15   3   3      568.69      584.49     31.10 o 
 -14   3   3      191.31      364.65    174.04 o 
 -13   3   3      304.12      323.65     54.65 o 
 -12   3   3      346.80      373.71     24.29 o 
 -11   3   3      214.06      234.85     21.08 o 
 -10   3   3      149.05      164.73     17.66 o 
  -9   3   3       56.04       69.31      7.24 o 
  -8   3   3       19.55       26.28      3.48 o 
  -7   3   3       61.58       66.76      8.83 o 
  -6   3   3      163.25      181.97      8.77 o 
  -5   3   3       78.80      101.66      6.46 o 
  -4   3   3      626.30      623.54     16.88 o 
  -3   3   3     1625.86     1684.71     56.20 o 
  -2   3   3     3137.10     2927.83     75.37 o 
  -1   3   3        6.63        9.16      1.28 o 
   0   3   3       12.63       11.99      2.34 o 
   1   3   3     1210.56     1213.44     27.57 o 
   2   3   3     1825.66     1704.50     38.09 o 
   3   3   3      130.83      148.93      5.65 o 
   4   3   3      206.78      205.38      9.29 o 
   5   3   3      110.94      119.22      9.86 o 
   6   3   3      274.79      268.48     17.63 o 
   7   3   3        6.39        8.84      3.35 o 
   8   3   3     1621.12     1606.68     84.36 o 
   9   3   3     1830.83     1811.54     91.56 o 
  10   3   3      554.33      564.79     36.71 o 
  11   3   3      133.32      149.21     14.47 o 
  12   3   3     1024.80      937.50     50.63 o 
  13   3   3       30.73       30.63      4.97 o 
  14   3   3      340.88      342.32     17.21 o 
  15   3   3      227.51      241.42     35.75 o 
 -15   4   3        0.31       -0.37      4.27 o 
 -14   4   3      279.90      277.68     31.82 o 
 -13   4   3      311.50      310.23     33.08 o 
 -12   4   3      301.09      283.55     47.82 o 
 -11   4   3       14.11       17.36      4.56 o 
 -10   4   3      172.53      193.93     16.29 o 
  -9   4   3      665.32      633.57     51.77 o 
  -8   4   3     1874.86     1648.27    116.48 o 
  -7   4   3      350.43      320.74     18.72 o 
  -6   4   3      110.22      103.63      9.02 o 
  -5   4   3      219.42      233.32     14.14 o 
  -4   4   3     1291.26     1154.89     42.83 o 
  -3   4   3       47.12       52.04      6.40 o 
  -2   4   3        4.95       11.64      5.68 o 
  -1   4   3      165.77      201.19     28.72 o 
   0   4   3      108.88      104.38     30.16 o 
   1   4   3       15.81       25.11      4.98 o 
   2   4   3     1738.55     1610.13     75.20 o 
   3   4   3      203.92      195.62     15.07 o 
   4   4   3     2480.82     2541.20    146.53 o 
   5   4   3      124.09      146.06     13.65 o 
   6   4   3      941.59      892.85     52.99 o 
   7   4   3       79.76       89.97     11.83 o 
   8   4   3      759.51      839.54     49.98 o 
   9   4   3      514.83      515.07     31.07 o 
  10   4   3      346.43      365.29     23.54 o 
  11   4   3      165.44      147.11     14.65 o 
  12   4   3       40.74       35.43      4.72 o 
  13   4   3       15.53        7.54      2.22 o 
 -11   5   3      254.15      231.92     23.12 o 
 -10   5   3       15.01       17.28      6.80 o 
  -9   5   3       66.36       62.39     14.04 o 
  -8   5   3       21.93       21.58      9.48 o 
  -7   5   3       79.85       81.30     17.85 o 
  -6   5   3      126.68      100.91     22.03 o 
  -5   5   3      469.16      440.41     56.46 o 
  -4   5   3      137.53      181.19     53.02 o 
  -3   5   3      181.78      164.55     44.07 o 
  -2   5   3      182.79      165.26     26.31 o 
  -1   5   3      545.29      918.21    276.29 o 
   0   5   3       49.04       45.54      8.49 o 
   1   5   3       60.74       78.82     11.46 o 
   2   5   3      262.99      262.71     23.54 o 
   3   5   3      250.15      235.82     17.44 o 
   4   5   3        1.65        3.10      2.70 o 
   5   5   3       31.89       30.35      6.11 o 
   6   5   3        2.16        3.15      2.64 o 
   7   5   3        1.14        7.90      3.39 o 
   8   5   3       36.62       35.95      5.72 o 
   9   5   3      122.86      117.22      9.79 o 
  10   5   3       22.32       24.90      3.51 o 
  -7   6   3      263.89      264.68     25.01 o 
  -6   6   3       36.82       25.62      7.71 o 
  -5   6   3       40.56       25.36      4.67 o 
  -4   6   3      233.14      219.91     13.46 o 
  -3   6   3       46.36       28.70      7.25 o 
  -2   6   3       22.99       12.29      4.19 o 
  -1   6   3       30.31       20.18      5.13 o 
   0   6   3        7.93        6.50      2.93 o 
   1   6   3      145.10      145.25     11.74 o 
   2   6   3      118.64      111.89     11.97 o 
   3   6   3       79.40       71.77      7.46 o 
   4   6   3       75.31       98.42      8.41 o 
   5   6   3      222.32      213.92     15.40 o 
   6   6   3       37.88       23.65      4.42 o 
 -18   0   4      636.06      629.68     55.82 o 
 -16   0   4        2.02        4.23      5.38 o 
 -14   0   4       46.92       26.05      9.11 o 
 -12   0   4       45.33       55.86      9.77 o 
 -10   0   4      837.29      852.20     42.07 o 
  -8   0   4     6533.84     6545.21    261.72 o 
  -6   0   4       76.39      101.65      5.57 o 
  -4   0   4    11627.76    12044.30    514.16 o 
  -2   0   4     4900.66     4914.42    140.24 o 
   0   0   4    33873.06    32585.11   5537.36 o 
   2   0   4      412.99      362.46      8.21 o 
   4   0   4     1995.61     1962.43     55.94 o 
   6   0   4     1328.37     1252.99     44.76 o 
   8   0   4     8255.02     8164.05    436.44 o 
  10   0   4       76.44       87.14     14.54 o 
  12   0   4     3391.43     3152.75    227.77 o 
  14   0   4      463.78      459.69     35.76 o 
  16   0   4       67.52       26.57      8.67 o 
 -18   1   4       48.16       41.88      6.55 o 
 -17   1   4       42.35       53.10      8.61 o 
 -16   1   4        1.34        2.44      2.83 o 
 -15   1   4      364.53      406.73     29.46 o 
 -14   1   4       35.86       41.28      7.56 o 
 -13   1   4     1031.50      997.58     51.60 o 
 -12   1   4       41.24       51.50      6.84 o 
 -11   1   4     4028.88     4112.75    216.82 o 
 -10   1   4      346.39      362.18     12.12 o 
  -9   1   4      141.64      142.16      5.41 o 
  -8   1   4     1154.99     1190.57     43.27 o 
  -7   1   4      155.06      148.25      5.05 o 
  -6   1   4      862.37      838.90     19.15 o 
  -5   1   4      508.03      566.54     14.35 o 
  -4   1   4       70.38       76.84      2.99 o 
  -3   1   4     2636.90     2688.64     62.49 o 
  -2   1   4      266.00      248.90      3.88 o 
  -1   1   4     5782.77     5618.89    142.64 o 
   0   1   4     1414.49     1687.93     33.39 o 
   1   1   4    12101.41    12331.77    486.01 o 
   2   1   4     4073.06     4073.81     92.71 o 
   3   1   4      193.29      173.45      4.24 o 
   4   1   4     4741.72     4940.76    118.70 o 
   5   1   4     4716.08     4874.03    120.75 o 
   6   1   4      455.37      519.68     10.74 o 
   7   1   4        0.26        2.38      1.12 o 
   8   1   4      694.79      688.59     19.46 o 
   9   1   4     1383.59     1212.57    161.07 o 
  10   1   4       45.63       40.02      4.97 o 
  11   1   4      945.52      906.30     42.66 o 
  12   1   4       13.87       16.61      4.39 o 
  13   1   4      128.61      157.30     13.05 o 
  14   1   4      204.64      228.42     16.91 o 
  15   1   4     1246.51     1111.78     54.98 o 
  16   1   4       26.72       22.83      4.76 o 
 -18   2   4      152.11      159.80     11.49 o 
 -17   2   4      182.45      169.75     14.88 o 
 -16   2   4       24.88       26.62      5.31 o 
 -15   2   4      182.21      210.42     17.54 o 
 -14   2   4        0.33        3.24      2.74 o 
 -13   2   4        0.04        1.38      5.21 o 
 -12   2   4        3.19        4.23      5.34 o 
 -11   2   4     1058.05     1063.61     55.49 o 
 -10   2   4      414.00      410.87     19.70 o 
  -9   2   4      517.19      499.67     25.33 o 
  -8   2   4     1471.12     1377.21     55.28 o 
  -7   2   4     9612.67     9205.66    380.07 o 
  -6   2   4      667.27      672.05     19.34 o 
  -5   2   4     1838.21     1730.92     48.56 o 
  -4   2   4     1997.12     1883.96     59.68 o 
  -3   2   4      487.45      511.78     12.15 o 
  -2   2   4     3598.13     3564.66     84.52 o 
  -1   2   4     2396.73     2253.61     50.66 o 
   0   2   4      723.31      686.52     12.70 o 
   1   2   4      810.69      847.84     24.41 o 
   2   2   4     1475.33     1579.56     43.83 o 
   3   2   4     1112.17     1121.67     27.55 o 
   4   2   4      160.14      148.74      5.96 o 
   5   2   4       77.14      101.25      3.91 o 
   6   2   4     1816.81     1822.72     44.99 o 
   7   2   4        6.80       13.68      4.16 o 
   8   2   4     2711.82     2737.27    146.79 o 
   9   2   4      215.10      270.01     17.98 o 
  10   2   4      282.11      306.15     20.64 o 
  11   2   4      869.54      891.98     46.64 o 
  12   2   4      425.17      446.10     26.91 o 
  13   2   4       59.86       61.60      8.36 o 
  14   2   4        1.58        0.27      2.26 o 
  15   2   4       33.72       25.86      5.18 o 
  16   2   4        1.01        0.96      2.72 o 
 -17   3   4      116.90      121.23     14.54 o 
 -16   3   4      211.55      198.87     10.29 o 
 -15   3   4      200.63      240.64     39.42 o 
 -14   3   4     1019.43     1041.25     64.73 o 
 -13   3   4      234.42      230.53     19.24 o 
 -12   3   4      266.37      282.15     20.58 o 
 -11   3   4      369.90      394.60     22.28 o 
 -10   3   4       22.71       22.27      4.26 o 
  -9   3   4      972.26      928.13     51.92 o 
  -8   3   4      293.18      292.84     15.76 o 
  -7   3   4      867.27      750.31     45.91 o 
  -6   3   4      366.03      367.74     18.13 o 
  -5   3   4      792.19      718.52     21.14 o 
  -4   3   4       53.78       39.50      2.65 o 
  -3   3   4     1146.44     1176.44     27.51 o 
  -2   3   4        1.60        8.05      1.04 o 
  -1   3   4      989.86      985.26     20.04 o 
   0   3   4     1915.27     1777.86     43.13 o 
   1   3   4     2126.09     2083.17     55.59 o 
   2   3   4     1039.43      978.58     29.20 o 
   3   3   4      700.65      683.69     21.17 o 
   4   3   4      186.32      204.74     13.52 o 
   5   3   4      236.80      241.41     17.33 o 
   6   3   4      142.83      179.34     14.09 o 
   7   3   4      487.43      486.52     29.34 o 
   8   3   4     1376.91     1338.77     73.24 o 
   9   3   4       11.79       20.16      5.03 o 
  10   3   4      167.83      182.88     17.34 o 
  11   3   4       39.68       32.70      7.27 o 
  12   3   4      250.71      265.71     18.08 o 
  13   3   4        5.68        0.79      1.86 o 
  14   3   4      910.27      845.63     34.50 o 
  15   3   4       34.80       18.71      5.25 o 
 -14   4   4        1.12        1.97      2.18 o 
 -13   4   4      256.30      228.07     44.64 o 
 -12   4   4      160.31      137.23     11.67 o 
 -11   4   4       33.26       48.55     10.63 o 
 -10   4   4       71.29       66.85      8.54 o 
  -9   4   4      194.34      218.15     19.43 o 
  -8   4   4      332.96      316.15     21.00 o 
  -7   4   4     1489.31     1468.69     91.35 o 
  -6   4   4      357.98      319.29     52.52 o 
  -5   4   4     2797.49     2640.55    113.44 o 
  -4   4   4      200.76      221.73     54.08 o 
  -3   4   4        0.62        4.88      2.62 o 
  -2   4   4       39.74       45.73      7.65 o 
  -1   4   4      587.60      618.40     34.49 o 
   0   4   4      352.04      333.44     30.85 o 
   1   4   4        5.61        9.91      3.48 o 
   2   4   4        0.10        1.72      2.61 o 
   3   4   4       27.52       32.96      8.34 o 
   4   4   4      492.10      524.76     35.26 o 
   5   4   4       10.89        8.84      4.25 o 
   6   4   4       29.67       46.52      7.54 o 
   7   4   4       64.19       78.20     10.78 o 
   8   4   4       63.17       79.85      9.98 o 
   9   4   4       27.67       19.85      4.98 o 
  10   4   4      277.95      297.87     20.43 o 
  11   4   4      233.42      233.77     18.82 o 
  12   4   4       46.57       43.38      5.13 o 
  13   4   4       23.76       25.61      4.14 o 
 -11   5   4      136.40      133.30     15.19 o 
 -10   5   4       98.39       56.88     11.23 o 
  -9   5   4        1.70       10.57      4.81 o 
  -7   5   4       35.11       39.55     11.80 o 
  -6   5   4      131.82      166.57     45.61 o 
  -5   5   4      137.31      148.34     16.21 o 
  -4   5   4      433.17      364.55     29.87 o 
  -3   5   4      738.30      635.44     64.44 o 
  -2   5   4      112.05       92.75     31.36 o 
  -1   5   4       14.64       24.74      7.03 o 
   0   5   4      988.50      990.41     62.04 o 
   1   5   4       11.56       17.79      5.65 o 
   2   5   4     1127.89     1218.19     75.66 o 
   3   5   4        4.66       15.26      4.26 o 
   4   5   4        5.22        7.58      4.16 o 
   5   5   4      187.63      213.86     18.66 o 
   6   5   4      144.25      191.71     14.88 o 
   7   5   4       15.41       18.35      4.27 o 
   8   5   4        3.44        6.45      2.77 o 
   9   5   4       16.65       15.65      3.38 o 
  10   5   4        1.11        1.50      1.67 o 
  -7   6   4      402.20      391.23     31.56 o 
  -6   6   4        0.41        1.48      3.30 o 
  -5   6   4      256.30      276.37     24.49 o 
  -4   6   4       11.38        8.81      2.70 o 
  -3   6   4      174.87      170.81     16.62 o 
  -2   6   4      119.96      119.77     11.69 o 
  -1   6   4       34.34       23.79      4.42 o 
   0   6   4       24.54       26.34      4.66 o 
   1   6   4        0.16        1.02      1.99 o 
   2   6   4       11.50       11.75      3.46 o 
   3   6   4       49.75       39.28      6.76 o 
   4   6   4      217.92      235.06     14.22 o 
   5   6   4      256.25      267.66     15.68 o 
 -19   0   5      606.65      600.88     44.78 o 
 -17   0   5     2779.04     2777.00    351.88 o 
 -15   0   5       74.15       67.65     13.73 o 
 -13   0   5     3833.76     3867.88    291.99 o 
 -11   0   5      147.38      147.71     18.02 o 
  -9   0   5      126.44      134.65      7.15 o 
  -7   0   5     1148.64     1030.51     41.08 o 
  -5   0   5     2474.25     2524.54     78.35 o 
  -3   0   5     4871.39     5050.55    181.88 o 
  -1   0   5    17890.09    18920.39   1062.31 o 
   1   0   5        1.61        6.51      0.88 o 
   3   0   5      254.37      298.08      8.87 o 
   5   0   5      153.83      196.58      6.19 o 
   7   0   5      600.73      597.75     22.15 o 
   9   0   5     7378.60     7631.31    674.77 o 
  11   0   5        2.01       -0.54      2.83 o 
  13   0   5     2317.30     2204.00    152.00 o 
  15   0   5       16.47       14.64      4.51 o 
 -19   1   5       35.10      230.57    139.42 o 
 -18   1   5      217.13      221.49     16.82 o 
 -17   1   5      135.59      182.96     16.86 o 
 -16   1   5        0.44        3.45      3.03 o 
 -15   1   5      452.29      468.96     32.14 o 
 -14   1   5       99.46      127.30     17.58 o 
 -13   1   5      218.34      262.22     27.58 o 
 -12   1   5      182.45      238.03     21.02 o 
 -11   1   5      149.47      165.32     11.08 o 
 -10   1   5      788.76      817.27     27.64 o 
  -9   1   5       99.29       87.69      3.64 o 
  -8   1   5     2434.48     2407.41     65.63 o 
  -7   1   5      452.95      454.25     11.27 o 
  -6   1   5      103.17      120.66      4.70 o 
  -5   1   5      595.12      627.00     17.95 o 
  -4   1   5     2737.79     2708.95     61.23 o 
  -3   1   5       66.41       77.73      2.72 o 
  -2   1   5       42.48       65.23      1.76 o 
  -1   1   5     1068.06     1144.35     22.27 o 
   0   1   5     4818.69     4905.72    143.35 o 
   1   1   5     1003.71     1089.52     21.35 o 
   2   1   5     2218.31     2055.66     39.25 o 
   3   1   5     2730.45     2625.51     51.18 o 
   4   1   5       34.05       38.64      1.41 o 
   5   1   5       41.62       32.56      1.53 o 
   6   1   5      288.60      292.57      6.09 o 
   7   1   5      302.13      293.45     10.64 o 
   8   1   5        7.00        1.18      1.31 o 
   9   1   5      414.03      433.68     20.22 o 
  10   1   5       29.23       47.83     11.03 o 
  11   1   5      613.18      600.45     35.42 o 
  12   1   5     1014.42     1057.17     64.13 o 
  13   1   5      482.90      464.13     31.86 o 
  14   1   5       73.29       88.46     12.62 o 
  15   1   5        0.31        1.69      2.79 o 
  16   1   5      293.43      265.20     13.29 o 
 -18   2   5        0.18       -0.02      1.55 o 
 -17   2   5      418.88      471.93     29.49 o 
 -16   2   5       19.59       18.47      4.47 o 
 -15   2   5       50.44       58.71      9.61 o 
 -14   2   5      188.08      200.10     15.15 o 
 -13   2   5      202.28      243.07     79.32 o 
 -12   2   5       51.29       41.62      6.96 o 
 -11   2   5       14.77       40.99     23.41 o 
 -10   2   5      715.06      705.49     33.66 o 
  -9   2   5      443.05      424.26     17.04 o 
  -8   2   5       12.11       36.78     21.26 o 
  -7   2   5      608.66      572.24     22.35 o 
  -6   2   5      663.21      655.14     22.99 o 
  -5   2   5       40.86       82.96      4.23 o 
  -4   2   5     1791.60     1695.49     60.21 o 
  -3   2   5      295.06      297.23      8.55 o 
  -2   2   5     1356.19     1346.97     40.86 o 
  -1   2   5       61.00       93.73      3.68 o 
   0   2   5      894.63      848.28     18.34 o 
   1   2   5       12.88       16.41      2.17 o 
   2   2   5      150.43      174.61      6.08 o 
   3   2   5        7.16       10.34      1.09 o 
   4   2   5     2571.43     2647.66     81.03 o 
   5   2   5      371.73      334.73     11.60 o 
   6   2   5      225.44      247.72     12.35 o 
   7   2   5      274.06      294.06     19.77 o 
   8   2   5       64.31       67.00      8.29 o 
   9   2   5     2623.71     2613.37    131.92 o 
  10   2   5       15.23       24.85      5.28 o 
  11   2   5       11.18       18.03      4.67 o 
  12   2   5      160.40      182.69     16.84 o 
  13   2   5      373.01      375.92     22.74 o 
  14   2   5       97.23       79.63      8.75 o 
  15   2   5       49.07       35.66      6.03 o 
 -17   3   5        4.36        5.04      2.53 o 
 -16   3   5       20.97       14.57      4.59 o 
 -15   3   5      175.05      175.22     18.52 o 
 -14   3   5      325.26      324.44     39.16 o 
 -13   3   5      388.39      408.62     32.35 o 
 -12   3   5       12.57       11.70      4.22 o 
 -11   3   5      188.68      199.89     16.64 o 
 -10   3   5     1000.85      976.64    118.53 o 
  -9   3   5      257.91      238.73     21.80 o 
  -8   3   5      264.91      259.72     25.04 o 
  -7   3   5      155.97      154.30      9.02 o 
  -6   3   5        1.99        3.91      1.33 o 
  -5   3   5        1.73        3.99      1.17 o 
  -4   3   5        0.35        6.97      1.53 o 
  -3   3   5        7.17       12.15      1.91 o 
  -2   3   5        9.89       12.28      1.62 o 
  -1   3   5     4521.64     4324.13    131.06 o 
   0   3   5      250.47      264.91      8.91 o 
   1   3   5        1.80        1.50      1.09 o 
   2   3   5      584.05      519.95     17.67 o 
   3   3   5     2841.94     2875.41    117.49 o 
   4   3   5     1139.86     1111.53     54.67 o 
   5   3   5     1160.01     1213.68     63.55 o 
   6   3   5      716.98      715.02     38.39 o 
   7   3   5       19.43       28.67      5.80 o 
   8   3   5      237.24      232.47     18.38 o 
   9   3   5     1466.60     1555.63     88.06 o 
  10   3   5       66.13       71.30      9.18 o 
  11   3   5      177.67      197.16     15.75 o 
  12   3   5        8.95       10.49      3.53 o 
  13   3   5        0.81        1.27      2.56 o 
  14   3   5        7.19        6.34      2.05 o 
 -15   4   5       82.45       83.08     10.46 o 
 -14   4   5      515.38      520.82     79.09 o 
 -13   4   5       49.61       28.04      7.45 o 
 -12   4   5        1.24        9.23      5.45 o 
 -11   4   5       67.35       58.44      7.85 o 
 -10   4   5      505.84      511.27     50.25 o 
  -9   4   5       57.33       41.50      7.82 o 
  -8   4   5      103.11      126.75     38.67 o 
  -7   4   5       76.31       73.71      8.83 o 
  -6   4   5      236.97      260.59     22.60 o 
  -5   4   5       17.73       16.51      3.51 o 
  -4   4   5     4049.68     4200.81    367.25 o 
  -3   4   5      213.68      216.68     22.42 o 
  -2   4   5        5.01        6.77      3.76 o 
  -1   4   5      305.64      298.79     23.41 o 
   0   4   5     1165.51     1071.24     61.68 o 
   1   4   5      319.83      306.10     23.16 o 
   2   4   5      126.58      117.03     11.63 o 
   3   4   5       29.32       31.70      5.73 o 
   4   4   5      480.58      518.67     31.24 o 
   5   4   5      551.53      548.97     36.69 o 
   6   4   5      938.83     1018.76     56.45 o 
   7   4   5       73.50       95.68     11.13 o 
   8   4   5      129.15      171.86     16.97 o 
   9   4   5       26.20       30.28      5.91 o 
  10   4   5      834.24      858.33     44.56 o 
  11   4   5       43.35       43.41      5.79 o 
  12   4   5      470.00      483.43     23.44 o 
 -11   5   5      682.81      565.53     40.11 o 
 -10   5   5        2.12       36.68    244.71 o 
  -9   5   5        6.98        6.78      4.11 o 
  -8   5   5       65.73       41.28     30.74 o 
  -7   5   5      667.72      622.40     48.00 o 
  -6   5   5       43.45       41.93     11.25 o 
  -5   5   5      515.38      478.68     40.19 o 
  -4   5   5        6.95        9.88      3.78 o 
  -3   5   5       46.59       54.58      7.52 o 
  -2   5   5       18.96       27.79      7.30 o 
  -1   5   5      573.26      568.99     38.88 o 
   0   5   5      517.42      567.42     45.36 o 
   1   5   5       19.82        9.10      4.50 o 
   2   5   5       24.92       31.80      7.24 o 
   3   5   5      961.60      925.76     51.02 o 
   4   5   5      149.93      152.62     13.21 o 
   5   5   5      597.20      625.32     34.66 o 
   6   5   5        3.39        2.43      2.44 o 
   7   5   5      222.25      245.81     16.38 o 
   8   5   5       70.93       65.02      6.87 o 
   9   5   5      155.71      170.87     10.72 o 
  10   5   5      264.91      274.16     12.46 o 
  -7   6   5       45.74       19.08      5.22 o 
  -6   6   5        1.39        1.69      2.09 o 
  -5   6   5       45.01       23.71      7.22 o 
  -4   6   5      249.60      350.48     34.09 o 
  -3   6   5        9.40        7.67      4.57 o 
  -2   6   5       64.91       64.04     22.74 o 
  -1   6   5      191.01      173.86     19.20 o 
   0   6   5       19.11        7.98      3.22 o 
   1   6   5       10.10        5.90      2.67 o 
   2   6   5       30.19       28.33      4.66 o 
   3   6   5       71.18       51.38      5.89 o 
   4   6   5       27.35       24.91      3.95 o 
 -18   0   6      455.85      450.44     42.32 o 
 -16   0   6      674.47      748.86     57.27 o 
 -14   0   6       30.04       34.36      8.52 o 
 -12   0   6      725.77      783.97     86.17 o 
 -10   0   6      465.66      493.02     27.46 o 
  -8   0   6      694.87      654.90     32.77 o 
  -6   0   6     6416.99     6571.87    284.36 o 
  -4   0   6     7572.99     7482.00    323.97 o 
  -2   0   6     1556.70     1632.49     35.93 o 
   0   0   6    23159.90    23107.16   1834.21 o 
   2   0   6     7779.40     7952.08    365.56 o 
   4   0   6     1055.26     1088.56     33.86 o 
   6   0   6      368.12      396.14     16.17 o 
   8   0   6     1641.35     1224.64    293.22 o 
  10   0   6      961.95      962.10     67.26 o 
  12   0   6      521.47      491.61     40.00 o 
  14   0   6      157.98      145.42     39.12 o 
  16   0   6      104.52       94.16     11.46 o 
 -19   1   6      325.20      325.33     18.32 o 
 -18   1   6        8.09       10.14      4.49 o 
 -17   1   6       13.04       11.75      3.86 o 
 -16   1   6        9.09        3.92      3.48 o 
 -15   1   6      470.47      453.23     30.51 o 
 -14   1   6       22.46       27.04      5.41 o 
 -13   1   6     2290.85     2390.38    136.67 o 
 -12   1   6       63.67       66.77      7.27 o 
 -11   1   6       11.44       14.22      2.98 o 
 -10   1   6      530.08      508.63     18.89 o 
  -9   1   6     4269.45     4345.48    161.31 o 
  -8   1   6       64.70       72.55      4.23 o 
  -7   1   6      346.94      292.48      6.29 o 
  -6   1   6     1896.16     1896.28     41.68 o 
  -5   1   6       25.41       32.54      1.35 o 
  -4   1   6     1082.41     1088.50     24.72 o 
  -3   1   6      275.46      238.70      6.10 o 
  -2   1   6      141.62      187.17      4.08 o 
  -1   1   6     1227.33     1290.96     24.73 o 
   0   1   6     8769.94     9292.80    363.98 o 
   1   1   6     1015.17     1094.73     22.15 o 
   2   1   6      744.79      778.06     18.13 o 
   3   1   6      126.06      191.01      4.49 o 
   4   1   6      173.94      187.45      5.28 o 
   5   1   6     1109.05     1155.06     22.76 o 
   6   1   6      434.00      458.23     11.21 o 
   7   1   6     4055.20     3804.46    144.18 o 
   8   1   6       69.58       67.96      7.23 o 
   9   1   6     1272.22     1329.15     67.69 o 
  10   1   6      148.43      149.04     12.72 o 
  11   1   6       27.70       20.74      4.84 o 
  12   1   6      432.03      419.71     31.37 o 
  13   1   6       97.15       92.38     11.20 o 
  14   1   6       20.42       16.66      4.33 o 
  15   1   6       41.77       35.71      4.91 o 
  16   1   6       15.80        9.97      2.72 o 
 -18   2   6       12.89        8.81      2.90 o 
 -17   2   6       85.79      103.12      9.29 o 
 -16   2   6      316.32      329.07     24.17 o 
 -15   2   6        9.12        4.48      3.34 o 
 -14   2   6      266.85      239.46     16.97 o 
 -13   2   6     1538.71     1395.39     67.14 o 
 -12   2   6      474.10      495.70     33.15 o 
 -11   2   6      724.08      751.96     36.54 o 
 -10   2   6       35.82       54.45      7.95 o 
  -9   2   6      196.50      242.56     15.67 o 
  -8   2   6      208.08      214.76     18.90 o 
  -7   2   6      180.46      182.80     13.02 o 
  -6   2   6       13.35        7.12      1.06 o 
  -5   2   6     1213.19     1086.28     45.61 o 
  -4   2   6      552.30      517.53     18.61 o 
  -3   2   6       79.64       76.91      3.42 o 
  -2   2   6       91.38       86.86      3.08 o 
  -1   2   6      808.35      817.80     17.71 o 
   0   2   6     4824.62     4807.00    169.28 o 
   1   2   6      591.95      560.82     14.95 o 
   2   2   6     5188.28     5531.69    188.78 o 
   3   2   6      395.30      391.35     10.98 o 
   4   2   6      477.11      480.80     14.63 o 
   5   2   6        2.16        8.56      1.92 o 
   6   2   6     1019.19     1204.62     57.48 o 
   7   2   6       56.48       77.87      9.57 o 
   8   2   6      884.60      908.54     50.49 o 
   9   2   6      638.32      691.21     38.51 o 
  10   2   6       30.79       32.62      6.79 o 
  11   2   6      359.96      346.52     23.28 o 
  12   2   6       95.35      107.36     10.67 o 
  13   2   6      718.15      674.72     36.40 o 
  14   2   6        1.29        3.71      2.50 o 
  15   2   6      129.53      122.99      8.22 o 
 -17   3   6        0.51        2.29      4.83 o 
 -16   3   6        4.33        3.40      2.29 o 
 -15   3   6      191.15      204.83     15.03 o 
 -14   3   6       67.55       68.43      9.26 o 
 -13   3   6      327.28      330.04     61.00 o 
 -12   3   6       57.01       50.30      7.59 o 
 -11   3   6      428.69      387.37     37.41 o 
 -10   3   6     1916.64     1847.25    134.10 o 
  -9   3   6       75.11       59.22      6.43 o 
  -8   3   6       43.46       65.85     10.50 o 
  -7   3   6     1152.06     1018.90     63.30 o 
  -6   3   6     3730.84      594.93   1350.42 o 
  -5   3   6      323.04      359.14     29.36 o 
  -4   3   6     1968.91     1765.20    101.59 o 
  -3   3   6      158.12      151.89      9.25 o 
  -2   3   6      189.19      189.62      8.16 o 
  -1   3   6      253.92      254.99      9.23 o 
   0   3   6        1.38        2.50      1.14 o 
   1   3   6      216.30      239.25      9.07 o 
   2   3   6       68.41       53.95      5.58 o 
   3   3   6      576.53      560.56     27.30 o 
   4   3   6      262.63      279.89     19.15 o 
   5   3   6      166.47      203.92     15.36 o 
   6   3   6     1727.18     1824.33     90.87 o 
   7   3   6        2.20        5.01      3.43 o 
   8   3   6       52.32       60.68     10.52 o 
   9   3   6      134.51      161.92     14.87 o 
  10   3   6       31.70       49.23      9.38 o 
  11   3   6       13.30       10.39      4.05 o 
  12   3   6        5.70        5.23      2.75 o 
  13   3   6       19.46       10.61      3.19 o 
  14   3   6       12.27        7.77      2.34 o 
 -15   4   6        8.64        7.55      3.87 o 
 -14   4   6       47.24       45.29     10.04 o 
 -13   4   6     1674.15     1770.45    110.57 o 
 -12   4   6       80.27      100.69     13.25 o 
 -11   4   6       86.02       84.56     11.35 o 
 -10   4   6      335.78      328.87     42.26 o 
  -9   4   6        8.68        8.39      3.23 o 
  -8   4   6      849.07      877.47     47.04 o 
  -7   4   6     1450.68     1449.32     73.19 o 
  -6   4   6       81.28       75.57      8.92 o 
  -5   4   6       28.46       38.87      6.80 o 
  -4   4   6      301.97      312.34     23.89 o 
  -3   4   6     2127.17     2279.02    730.29 o 
  -2   4   6        2.30        2.26      2.92 o 
  -1   4   6       63.15       65.98      8.29 o 
   0   4   6      863.45      761.18     45.79 o 
   1   4   6      843.07      754.12     56.47 o 
   2   4   6      250.50      261.11     20.52 o 
   3   4   6      162.12      161.01     14.86 o 
   4   4   6      557.00      583.37     35.18 o 
   5   4   6      137.09      172.01     17.30 o 
   6   4   6       37.23       34.04      7.48 o 
   7   4   6       60.57       70.76      9.34 o 
   8   4   6        8.24       11.62      4.46 o 
   9   4   6     1394.32     1489.88     75.75 o 
  10   4   6        0.34        1.39      2.58 o 
  11   4   6      316.02      299.62     17.05 o 
  12   4   6      309.58      309.12     14.75 o 
 -12   5   6        0.73      109.24     16.56 o 
 -11   5   6       36.69      355.40     42.60 o 
 -10   5   6      809.49      755.86    115.14 o 
  -9   5   6        5.60       13.00      4.77 o 
  -8   5   6       29.73       10.80     16.48 o 
  -7   5   6        3.69       -1.74      4.16 o 
  -6   5   6     2379.64     2176.73    153.84 o 
  -5   5   6      354.42      346.71     24.63 o 
  -4   5   6      280.98      290.60     21.99 o 
  -3   5   6       16.96       20.13      4.17 o 
  -2   5   6       60.56       46.76     11.46 o 
  -1   5   6      325.15      347.11     26.01 o 
   0   5   6      243.69      232.76     20.28 o 
   1   5   6       73.45       83.51     12.19 o 
   2   5   6       89.00      109.17     15.70 o 
   3   5   6      190.47      210.90     18.12 o 
   4   5   6       18.89       24.13      4.98 o 
   5   5   6       41.64       43.17      6.44 o 
   6   5   6      770.84      860.79     46.50 o 
   7   5   6        1.06        2.03      2.12 o 
   8   5   6        0.23        1.13      1.73 o 
   9   5   6        0.60        3.67      1.87 o 
  -6   6   6        2.83        2.67      2.20 o 
  -5   6   6        6.85       -4.77     10.05 o 
  -4   6   6      192.57      210.13     41.93 o 
  -3   6   6      375.80      371.89     26.49 o 
  -2   6   6        0.18       -0.64      1.65 o 
  -1   6   6       75.90       79.14      8.77 o 
   0   6   6      102.30      119.40     11.65 o 
   1   6   6       54.83       40.78      6.29 o 
   2   6   6       54.62       35.93      4.89 o 
   3   6   6       17.86       16.73      3.22 o 
   4   6   6       35.33       19.10      4.29 o 
 -19   0   7       41.12       29.23      6.45 o 
 -17   0   7       76.08      118.63     28.68 o 
 -15   0   7      146.55      162.44     26.92 o 
 -13   0   7      780.73      768.56     69.47 o 
 -11   0   7      771.43      723.66     50.61 o 
  -9   0   7     1027.51      948.10     33.87 o 
  -7   0   7       11.89       10.59      3.80 o 
  -5   0   7     1093.32     1194.30     30.44 o 
  -3   0   7     1182.74     1164.07     20.99 o 
  -1   0   7     1714.18     1833.73     47.18 o 
   1   0   7      569.87      550.47     15.21 o 
   3   0   7     3708.48     3798.76    123.43 o 
   5   0   7      460.71      448.43     14.17 o 
   7   0   7        9.79       16.26      6.54 o 
   9   0   7        0.22        4.52      4.87 o 
  11   0   7      203.36      238.72     65.46 o 
  13   0   7       48.89       62.75     16.16 o 
  15   0   7        0.08        2.62      3.72 o 
 -19   1   7      281.94      261.14     16.26 o 
 -18   1   7      155.39      183.56     12.60 o 
 -17   1   7       40.94       41.18      9.04 o 
 -16   1   7      740.00      752.47     48.52 o 
 -15   1   7     1411.49     1403.35     74.27 o 
 -14   1   7      270.16      267.28     18.83 o 
 -13   1   7      648.66      623.80     56.45 o 
 -12   1   7       87.99       80.33     11.18 o 
 -11   1   7     1603.49     1583.24     63.32 o 
 -10   1   7        2.16        5.45      1.86 o 
  -9   1   7       20.65       12.02      1.97 o 
  -8   1   7       56.57       51.72      3.32 o 
  -7   1   7      264.21      280.38      6.20 o 
  -6   1   7      945.33      792.76     23.08 o 
  -5   1   7      652.21      668.04     16.06 o 
  -4   1   7      836.65      843.18     21.14 o 
  -3   1   7     3770.47     4061.67     90.53 o 
  -2   1   7      747.64      753.97     16.86 o 
  -1   1   7      566.19      563.39     13.54 o 
   0   1   7     1292.09     1309.13     27.49 o 
   1   1   7      509.14      533.76     20.23 o 
   2   1   7      304.15      338.65      7.51 o 
   3   1   7      237.35      230.90      4.71 o 
   4   1   7     3172.67     3050.52     77.89 o 
   5   1   7      344.73      356.91     10.53 o 
   6   1   7     1111.40     1096.79     31.01 o 
   7   1   7      112.16      138.58     11.50 o 
   8   1   7     2036.01     2069.81     96.86 o 
   9   1   7       55.87       63.12      7.79 o 
  10   1   7     2232.66     2184.81    125.90 o 
  11   1   7        5.42        4.66      2.95 o 
  12   1   7      210.77      251.42     21.37 o 
  13   1   7        5.28        1.72      3.02 o 
  14   1   7      765.54      730.01     37.66 o 
  15   1   7       16.00       11.21      6.07 o 
 -18   2   7        1.06        1.61      1.62 o 
 -17   2   7      251.78      264.53     19.93 o 
 -16   2   7       47.36       54.56      8.50 o 
 -15   2   7      261.12      271.31     19.83 o 
 -14   2   7       71.07       93.71      9.82 o 
 -13   2   7      598.22      606.46     32.00 o 
 -12   2   7     1422.61     1284.00     74.15 o 
 -11   2   7       10.33        6.15      2.96 o 
 -10   2   7      405.63      433.14     22.01 o 
  -9   2   7        6.48        3.23      2.01 o 
  -8   2   7       31.62       40.84      3.92 o 
  -7   2   7     1539.30     1598.20     71.14 o 
  -6   2   7      122.02      123.53      5.84 o 
  -5   2   7        2.01        3.86      1.18 o 
  -4   2   7      883.00      880.02     35.65 o 
  -3   2   7      143.21      120.47      7.39 o 
  -2   2   7     1193.24     1190.01     29.70 o 
  -1   2   7      126.87      122.26      4.44 o 
   0   2   7     3503.04     3415.31    106.18 o 
   1   2   7     1625.36     1653.61     49.67 o 
   2   2   7       95.79       98.65      4.43 o 
   3   2   7     2673.45     2630.88     74.67 o 
   4   2   7      254.63      264.07      9.69 o 
   5   2   7      601.08      604.11     34.55 o 
   6   2   7      278.80      317.68     20.42 o 
   7   2   7       80.99       99.70      9.80 o 
   8   2   7      429.15      440.18     30.03 o 
   9   2   7       69.86       54.90      7.91 o 
  10   2   7        1.29        3.33      2.85 o 
  11   2   7        5.66       10.38      3.72 o 
  12   2   7       14.29       11.97      4.63 o 
  13   2   7     1023.84      948.44     42.76 o 
  14   2   7       52.62       45.85      5.77 o 
 -17   3   7       56.12       36.94     12.82 o 
 -16   3   7      198.80      188.22     16.39 o 
 -15   3   7      443.78      402.59     24.97 o 
 -14   3   7       59.30       56.12      6.89 o 
 -13   3   7        2.27        1.05      2.36 o 
 -12   3   7        3.64        7.71      3.81 o 
 -11   3   7       23.78       24.76      7.29 o 
 -10   3   7       40.76       32.93      8.23 o 
  -9   3   7     1500.82     1567.71     91.09 o 
  -8   3   7       18.70       28.27      4.52 o 
  -7   3   7      218.95      192.48     54.99 o 
  -6   3   7       29.42       39.76      8.93 o 
  -5   3   7      750.03      770.15     78.38 o 
  -4   3   7      115.03      136.79     17.42 o 
  -3   3   7      549.06      458.35     28.22 o 
  -2   3   7      205.71      192.78      7.63 o 
  -1   3   7     1544.54     1470.91     49.65 o 
   0   3   7      216.30      211.48     10.05 o 
   1   3   7      653.27      616.92     25.07 o 
   2   3   7       23.98       18.68      4.09 o 
   3   3   7       55.13       56.14      6.73 o 
   4   3   7      593.50      603.78     34.71 o 
   5   3   7      198.73      228.10     18.91 o 
   6   3   7        7.22        5.56      3.24 o 
   7   3   7     1529.35     1598.38     88.39 o 
   8   3   7      645.55      665.09     39.83 o 
   9   3   7        5.45        4.14      3.12 o 
  10   3   7      372.46      421.67     33.00 o 
  11   3   7        4.56        5.13      2.94 o 
  12   3   7      268.00      264.42     17.89 o 
  13   3   7       27.42       20.93      3.71 o 
 -15   4   7       34.76       53.24     31.93 o 
 -14   4   7        0.37       -4.35      4.35 o 
 -13   4   7      117.26      217.58    140.14 o 
 -12   4   7     1141.11     1128.07     69.06 o 
 -11   4   7        3.08        4.92      3.52 o 
 -10   4   7       63.88       98.77     12.78 o 
  -9   4   7      346.98      347.60     41.29 o 
  -8   4   7      325.47      328.29     23.28 o 
  -7   4   7       65.63       49.42      7.71 o 
  -6   4   7      999.71     1000.11     55.21 o 
  -5   4   7        0.48       -0.20      4.09 o 
  -4   4   7      724.11      720.45     52.44 o 
  -3   4   7      392.39      377.20     32.43 o 
  -2   4   7     2599.56     2355.84    126.51 o 
  -1   4   7      289.01      294.62     23.77 o 
   0   4   7      905.15      818.99     49.11 o 
   1   4   7       19.95       23.11      4.70 o 
   2   4   7      786.55      691.32     52.62 o 
   3   4   7      151.45      162.57     14.27 o 
   4   4   7      964.84      979.94     53.05 o 
   5   4   7      250.79      230.52     18.52 o 
   6   4   7      230.14      244.43     19.59 o 
   7   4   7       23.31       22.51      5.95 o 
   8   4   7        1.97        8.24      3.64 o 
   9   4   7      127.68      139.63     12.40 o 
  10   4   7      237.33      237.94     15.56 o 
  11   4   7        0.54        1.51      2.29 o 
 -12   5   7        0.03        3.49      3.88 o 
 -11   5   7      127.23      155.15     22.06 o 
 -10   5   7      128.29      120.28     22.88 o 
  -9   5   7      342.68      325.81     38.53 o 
  -8   5   7       26.44       11.48      4.72 o 
  -7   5   7      249.76      243.27     18.00 o 
  -6   5   7       93.00       84.83     23.16 o 
  -5   5   7      493.28      679.98    162.49 o 
  -4   5   7       25.61       32.44      6.23 o 
  -3   5   7      393.53      408.33     36.93 o 
  -2   5   7       49.03       34.93      7.88 o 
  -1   5   7        2.36        2.69      2.88 o 
   0   5   7       23.83       24.82      6.99 o 
   1   5   7      212.40      206.00     18.86 o 
   2   5   7       24.00       34.59      7.18 o 
   3   5   7       97.92      115.38     11.08 o 
   4   5   7       38.67       43.74      6.14 o 
   5   5   7       91.00      100.37      9.97 o 
   6   5   7       14.03       15.28      3.94 o 
   7   5   7      640.65      697.67     34.46 o 
   8   5   7        0.04        1.44      1.86 o 
  -6   6   7        5.78        2.52      3.32 o 
  -5   6   7        5.44        7.35      3.61 o 
  -4   6   7      140.64      133.18     17.36 o 
  -3   6   7       12.91       12.40      4.02 o 
  -2   6   7       16.45       11.04      3.97 o 
  -1   6   7       13.98        8.16      4.65 o 
   0   6   7      271.14      301.27     26.47 o 
   1   6   7       25.95       16.30      3.09 o 
   2   6   7        0.96       -0.55      2.42 o 
   3   6   7      305.84      323.64     20.20 o 
 -18   0   8        1.70        2.19      5.92 o 
 -16   0   8      210.39      237.50     23.89 o 
 -14   0   8     1267.48     1226.43     92.55 o 
 -12   0   8     3035.06     3118.09    338.17 o 
 -10   0   8     1282.21     1216.36     64.51 o 
  -8   0   8     3546.89     3223.38    122.33 o 
  -6   0   8     4914.22     4919.92    193.85 o 
  -4   0   8       40.52       42.02      2.08 o 
  -2   0   8     5183.68     5317.15    178.73 o 
   0   0   8        9.73       37.31      1.99 o 
   2   0   8     2388.89     2456.34     68.57 o 
   4   0   8      571.32      614.30     17.14 o 
   6   0   8      177.68      215.99     41.78 o 
   8   0   8      358.43      398.93     39.53 o 
  10   0   8      110.34      105.55     24.67 o 
  12   0   8      774.51      732.00     83.12 o 
  14   0   8     1594.37     1568.84    137.86 o 
 -19   1   8      534.64      533.94     55.20 o 
 -18   1   8      180.71      191.55     12.61 o 
 -17   1   8       63.03       56.75      8.49 o 
 -16   1   8      367.06      308.08     21.62 o 
 -15   1   8      179.38      199.37     15.95 o 
 -14   1   8      106.40      120.49     11.11 o 
 -13   1   8      438.06      393.87     27.03 o 
 -12   1   8       28.56       26.69      4.03 o 
 -11   1   8      100.31      134.86     13.69 o 
 -10   1   8      685.48      662.19     24.10 o 
  -9   1   8      375.49      333.82     12.25 o 
  -8   1   8     1553.96     1625.66     59.37 o 
  -7   1   8        0.24        2.24      0.79 o 
  -6   1   8     1338.58     1314.30     25.26 o 
  -5   1   8     5274.87     5106.49    127.59 o 
  -4   1   8       62.85       78.88      4.84 o 
  -3   1   8     1501.25     1383.90     47.35 o 
  -2   1   8     3001.44     2975.69     88.37 o 
  -1   1   8     2213.51     2190.80     67.96 o 
   0   1   8      348.89      378.66     10.06 o 
   1   1   8     3743.32     3812.88    113.68 o 
   2   1   8      501.26      501.69     11.01 o 
   3   1   8      150.70      141.64      5.02 o 
   4   1   8     1108.39     1113.15     26.64 o 
   5   1   8       15.77       27.47      2.49 o 
   6   1   8      362.25      387.33     16.82 o 
   7   1   8     1944.76     1933.37     88.05 o 
   8   1   8      429.79      441.09     25.23 o 
   9   1   8      656.73      705.80     42.12 o 
  10   1   8       99.72      134.06     12.47 o 
  11   1   8      301.52      312.46     25.83 o 
  12   1   8        2.18        2.16      2.93 o 
  13   1   8      280.93      294.14     26.75 o 
  14   1   8      158.57      146.63     14.43 o 
  15   1   8       42.70       27.56      4.67 o 
 -18   2   8        3.58        3.61      2.46 o 
 -17   2   8       11.06        7.01      2.61 o 
 -16   2   8      348.49      355.15     28.90 o 
 -15   2   8      722.99      705.14     58.80 o 
 -14   2   8      178.73      156.08     12.82 o 
 -13   2   8       68.87       63.16      7.81 o 
 -12   2   8     2511.64     2244.26    115.11 o 
 -11   2   8      642.13      625.29     30.79 o 
 -10   2   8      420.34      429.30     21.50 o 
  -9   2   8       32.69       31.55      4.52 o 
  -8   2   8      741.10      760.64     45.15 o 
  -7   2   8       13.55       18.93      3.00 o 
  -6   2   8     1079.98      943.82     52.89 o 
  -5   2   8      671.08      654.10     32.49 o 
  -4   2   8      741.54      783.91     40.28 o 
  -3   2   8       62.17       73.37      3.47 o 
  -2   2   8      201.50      220.93      6.41 o 
  -1   2   8       30.38       24.34      2.15 o 
   0   2   8     3500.84     3494.91    112.87 o 
   1   2   8     1239.24     1220.96     33.32 o 
   2   2   8      534.89      575.90     16.11 o 
   3   2   8      784.12      736.71     28.40 o 
   4   2   8      158.85      162.23     10.82 o 
   5   2   8      498.89      498.88     25.57 o 
   6   2   8        5.01        7.92      3.29 o 
   7   2   8       56.47       77.03      8.90 o 
   8   2   8      252.83      268.53     21.22 o 
   9   2   8        0.39        1.85      2.74 o 
  10   2   8      342.26      363.08     24.34 o 
  11   2   8       24.62       30.53      6.37 o 
  12   2   8       55.36       58.79      7.65 o 
  13   2   8      480.41      473.22     22.18 o 
  14   2   8      282.28      277.90     20.71 o 
 -17   3   8      127.45      152.41     16.27 o 
 -16   3   8      138.58      145.72     12.47 o 
 -15   3   8      136.32      149.50     12.56 o 
 -14   3   8        3.96        4.31      4.03 o 
 -13   3   8      235.71      231.06     19.91 o 
 -12   3   8        2.82       -0.03      3.09 o 
 -11   3   8        9.02       16.70      5.40 o 
 -10   3   8      886.78      931.51     58.34 o 
  -9   3   8     2058.72     2270.39    170.43 o 
  -8   3   8       40.36       53.62      8.55 o 
  -7   3   8      146.88      164.19     13.33 o 
  -6   3   8      693.37      721.54     54.83 o 
  -5   3   8     2854.25     2879.99    316.87 o 
  -4   3   8       52.01       46.27     13.20 o 
  -3   3   8     1213.36     1220.56     69.48 o 
  -2   3   8      604.61      515.73     34.10 o 
  -1   3   8     2145.55     1999.54    127.17 o 
   0   3   8      252.87      288.03     15.24 o 
   1   3   8      501.15      467.15     23.22 o 
   2   3   8      157.43      174.02     12.25 o 
   3   3   8      295.41      311.28     19.10 o 
   4   3   8       30.78       19.77      5.02 o 
   5   3   8        2.81        4.83      3.10 o 
   6   3   8       88.39      116.37     12.88 o 
   7   3   8      399.17      401.94     26.98 o 
   8   3   8      386.22      435.57     31.47 o 
   9   3   8       51.31       61.28      9.26 o 
  10   3   8      146.35      180.72     14.81 o 
  11   3   8      458.05      462.11     28.42 o 
  12   3   8        5.17        6.08      2.49 o 
  13   3   8      145.84      148.65      8.00 o 
 -15   4   8      583.68      625.14     32.12 o 
 -14   4   8        6.41        8.30      3.17 o 
 -13   4   8      260.64      284.44     22.52 o 
 -12   4   8       97.58      116.23     15.24 o 
 -11   4   8      541.36      610.38     39.58 o 
 -10   4   8      126.41      144.45     20.54 o 
  -9   4   8      735.46      852.30     55.39 o 
  -8   4   8      504.42      513.78     53.03 o 
  -7   4   8       32.68       32.30      6.12 o 
  -6   4   8       58.56       66.70      8.31 o 
  -5   4   8      404.97      438.97     27.23 o 
  -4   4   8      247.36      222.82     23.06 o 
  -3   4   8       74.14       54.12     57.33 o 
  -2   4   8       44.65       45.46      9.15 o 
  -1   4   8      125.09       88.68     10.67 o 
   0   4   8      118.89      120.67     10.80 o 
   1   4   8     1229.23     1174.64     94.94 o 
   2   4   8        1.83        4.84      3.74 o 
   3   4   8      954.00      992.21     67.57 o 
   4   4   8      180.43      192.05     16.23 o 
   5   4   8      567.79      631.75     37.39 o 
   6   4   8      138.11      173.73     21.57 o 
   7   4   8      200.45      237.65     18.24 o 
   8   4   8       44.87       57.38      7.64 o 
   9   4   8      112.67      115.03     10.34 o 
  10   4   8       66.29       62.19      7.15 o 
  11   4   8      307.93      342.34     15.69 o 
 -11   5   8        1.24        4.59      4.68 o 
 -10   5   8        4.73        2.24      2.52 o 
  -9   5   8      125.62      126.23     19.39 o 
  -8   5   8      396.41      383.32     27.23 o 
  -7   5   8       18.42       19.70      8.83 o 
  -6   5   8      542.43      530.37     31.80 o 
  -5   5   8      114.72      108.97     31.65 o 
  -4   5   8        5.38       28.69      9.80 o 
  -3   5   8       80.39       81.93     16.30 o 
  -2   5   8      135.03      160.30     20.21 o 
  -1   5   8        0.32        3.52      4.13 o 
   0   5   8       23.62       28.55      6.00 o 
   1   5   8       18.58       25.16      5.83 o 
   2   5   8      151.75      156.16     23.39 o 
   3   5   8       13.38       12.48      3.35 o 
   4   5   8      251.47      264.65     19.51 o 
   5   5   8      136.45      145.82     10.94 o 
   6   5   8       53.98       55.06      6.04 o 
   7   5   8       22.54       12.91      4.01 o 
   8   5   8      422.56      419.18     17.49 o 
  -5   6   8        9.51        6.93      7.70 o 
  -4   6   8        5.38        1.65      3.52 o 
  -3   6   8       78.59       70.93     13.89 o 
  -2   6   8       41.29       22.94      4.83 o 
  -1   6   8       50.79       31.54      9.60 o 
   0   6   8        9.74        6.19      3.02 o 
   1   6   8      182.28      220.32     20.74 o 
 -19   0   9        0.85        3.15      2.74 o 
 -17   0   9     1051.90     1118.76     86.39 o 
 -15   0   9      344.29      354.72     30.64 o 
 -13   0   9       61.36       78.63     12.38 o 
 -11   0   9     2374.28     2155.19    133.10 o 
  -9   0   9     2737.85     2623.99     98.83 o 
  -7   0   9      843.61      839.22     24.98 o 
  -5   0   9     1381.46     1412.41     37.39 o 
  -3   0   9      242.14      277.50      5.97 o 
  -1   0   9     8682.80     8709.08    416.55 o 
   1   0   9     1252.07     1068.54     26.44 o 
   3   0   9      209.93      213.87      9.50 o 
   5   0   9      742.33      629.44     76.33 o 
   7   0   9      190.15      196.30     18.94 o 
   9   0   9     1162.51     1097.48    123.94 o 
  11   0   9      131.73      176.24     31.98 o 
  13   0   9      227.05      229.71     31.76 o 
 -18   1   9     1110.96     1155.27     69.28 o 
 -17   1   9       75.50       57.77      7.48 o 
 -16   1   9       15.26       18.82      5.26 o 
 -15   1   9        1.46        3.64      2.93 o 
 -14   1   9      615.32      615.07     35.34 o 
 -13   1   9       67.94       60.63      6.90 o 
 -12   1   9      250.10      265.65     14.23 o 
 -11   1   9       58.54       41.92      9.31 o 
 -10   1   9      577.71      564.65     20.04 o 
  -9   1   9       22.23       21.86      2.55 o 
  -8   1   9      303.64      303.47      9.88 o 
  -7   1   9       55.14       59.45      3.28 o 
  -6   1   9     2095.63     2017.54     42.22 o 
  -5   1   9     1672.47     1727.08     47.82 o 
  -4   1   9     4415.43     4674.28    155.17 o 
  -3   1   9       61.49       69.60      2.27 o 
  -2   1   9     1541.41     1382.35     47.75 o 
  -1   1   9       83.05      100.30      4.55 o 
   0   1   9       73.52       85.87      3.21 o 
   1   1   9      121.28      166.64      5.32 o 
   2   1   9      663.55      645.48     15.98 o 
   3   1   9       54.16       75.58      3.76 o 
   4   1   9     2537.96     2320.30     99.52 o 
   5   1   9      587.00      578.01     22.63 o 
   6   1   9      862.76      896.67     37.87 o 
   7   1   9      508.51      538.05     28.81 o 
   8   1   9       31.58       29.74      5.59 o 
   9   1   9        1.60        8.77      3.96 o 
  10   1   9      220.65      253.23     21.90 o 
  11   1   9       46.64       71.47     13.51 o 
  12   1   9      179.47      233.87     41.02 o 
  13   1   9       20.72       24.90      6.43 o 
  14   1   9      162.78      167.59     14.14 o 
 -18   2   9      117.91      131.57     10.82 o 
 -17   2   9      163.79      173.45     11.24 o 
 -16   2   9        7.90        5.47      2.93 o 
 -15   2   9       16.46       18.93      4.56 o 
 -14   2   9      307.73      298.56     20.15 o 
 -13   2   9       51.35       48.86      6.59 o 
 -12   2   9        0.57       -1.41      3.48 o 
 -11   2   9      182.29      187.18     17.07 o 
 -10   2   9      160.98      189.45     16.33 o 
  -9   2   9       82.04       92.47     12.81 o 
  -8   2   9      960.89      966.86     49.63 o 
  -7   2   9      257.30      287.55     18.49 o 
  -6   2   9      798.32      763.82     37.06 o 
  -5   2   9      184.91      183.54      8.29 o 
  -4   2   9      520.03      519.73     32.41 o 
  -3   2   9      934.21      939.38     37.62 o 
  -2   2   9      280.50      276.56      8.92 o 
  -1   2   9     4117.71     4114.53    150.45 o 
   0   2   9       41.18       38.65      2.87 o 
   1   2   9      176.30      184.60      7.53 o 
   2   2   9     1391.91     1426.05     40.67 o 
   3   2   9     1275.69     1253.14     47.56 o 
   4   2   9     1073.22     1071.40     51.40 o 
   5   2   9     1605.08     1558.13     77.14 o 
   6   2   9      222.64      222.25     15.96 o 
   7   2   9       13.02        7.15      3.34 o 
   8   2   9     1720.27     1730.09     88.04 o 
   9   2   9      687.50      708.34     48.20 o 
  10   2   9      136.67      153.38     13.62 o 
  11   2   9       44.96       50.13      7.48 o 
  12   2   9      175.33      178.25     12.04 o 
  13   2   9      363.66      349.90     21.42 o 
 -16   3   9       53.27       42.89      5.45 o 
 -15   3   9      180.18      211.74     15.23 o 
 -14   3   9      130.63      143.82     13.25 o 
 -13   3   9        4.38        6.80      3.65 o 
 -12   3   9      133.23      122.51     13.77 o 
 -11   3   9        1.01        2.17      2.85 o 
 -10   3   9      191.02      217.82     20.06 o 
  -9   3   9      965.75      976.06     59.00 o 
  -8   3   9      372.77      372.29     27.32 o 
  -7   3   9      358.22      424.90     29.88 o 
  -6   3   9      243.38      282.40     24.13 o 
  -5   3   9      485.46      531.46     49.73 o 
  -4   3   9      978.22      892.98    110.00 o 
  -3   3   9      322.48      340.96     21.86 o 
  -2   3   9      608.97      542.50     53.22 o 
  -1   3   9      123.64      121.46      8.08 o 
   0   3   9      586.62      561.32     24.42 o 
   1   3   9      983.74      912.24     38.35 o 
   2   3   9        4.41        5.94      3.52 o 
   3   3   9        0.22        7.43      3.12 o 
   4   3   9      671.91      612.79     34.09 o 
   5   3   9      270.13      279.61     28.06 o 
   6   3   9       26.17       32.98      6.24 o 
   7   3   9       33.05       54.36      7.95 o 
   8   3   9      529.29      538.17     35.13 o 
   9   3   9       14.90       28.85      5.66 o 
  10   3   9      255.93      278.81     20.12 o 
  11   3   9     1179.70     1190.66     53.10 o 
  12   3   9      111.51      121.35      8.81 o 
 -14   4   9       30.46       29.05      4.42 o 
 -13   4   9      101.80      113.94     11.82 o 
 -12   4   9      277.98      326.37     23.08 o 
 -11   4   9       22.60       28.04      6.16 o 
 -10   4   9      156.16      174.94     16.95 o 
  -9   4   9      102.44      133.25     17.11 o 
  -8   4   9      428.14      451.09     33.82 o 
  -7   4   9      603.80      654.01     44.83 o 
  -6   4   9      152.70      147.61     13.02 o 
  -5   4   9        0.71        2.65      2.44 o 
  -4   4   9       34.84       30.01      7.67 o 
  -3   4   9      410.22      128.00    213.33 o 
  -2   4   9       30.38       26.36     14.31 o 
  -1   4   9        2.78        0.77      7.22 o 
   0   4   9        0.09        3.04      3.92 o 
   1   4   9      127.70      140.59     11.86 o 
   2   4   9      613.17      529.01     50.49 o 
   3   4   9      384.11      372.57     26.20 o 
   4   4   9      582.75      593.03     43.15 o 
   5   4   9       26.85       29.23      5.82 o 
   6   4   9      212.64      244.18     18.19 o 
   7   4   9      120.21      122.30     11.46 o 
   8   4   9      205.40      243.75     16.72 o 
   9   4   9      178.06      209.49     14.81 o 
  10   4   9        0.12        4.61      2.40 o 
 -11   5   9      260.40      284.42     30.20 o 
 -10   5   9        5.09        6.04      3.06 o 
  -9   5   9       37.94       26.75      5.83 o 
  -8   5   9       26.59       27.26      6.40 o 
  -7   5   9       83.10       77.09     15.50 o 
  -6   5   9      112.46       97.09     25.75 o 
  -5   5   9      805.41      747.13     42.59 o 
  -4   5   9      341.05      310.64     21.20 o 
  -3   5   9      172.82      196.14     27.54 o 
  -2   5   9        9.38        9.26      4.98 o 
  -1   5   9      215.62      227.76     31.67 o 
   0   5   9       11.13        6.30      5.30 o 
   1   5   9      911.45      967.03     74.51 o 
   2   5   9       47.02       41.97      9.52 o 
   3   5   9      266.33      229.76     23.24 o 
   4   5   9       25.26       21.29      3.83 o 
   5   5   9       15.97       11.42      3.19 o 
   6   5   9      319.15      340.30     25.43 o 
   7   5   9      233.35      238.93     13.64 o 
  -3   6   9       24.64       12.71      5.71 o 
  -2   6   9       84.91       81.83     12.42 o 
  -1   6   9      252.05      259.75     32.22 o 
 -18   0  10      125.07      139.67     15.31 o 
 -16   0  10       41.90       38.96      9.00 o 
 -14   0  10      209.41      216.62     28.01 o 
 -12   0  10      563.79      532.05     37.69 o 
 -10   0  10     2076.89     1965.83     89.24 o 
  -8   0  10     4081.65     3487.26    132.16 o 
  -6   0  10     8975.00     9026.77    464.80 o 
  -4   0  10     2837.80     2529.87     79.90 o 
  -2   0  10      133.63      134.58     10.45 o 
   0   0  10     1376.84     1413.30     50.61 o 
   2   0  10      905.56      856.77     26.19 o 
   4   0  10       14.57       17.63      3.27 o 
   6   0  10      938.48      900.53     59.20 o 
   8   0  10     1550.05     1612.15    124.20 o 
  10   0  10      258.46      302.28     45.24 o 
  12   0  10      147.60      152.02     25.77 o 
  14   0  10      248.76      232.12     23.25 o 
 -18   1  10       16.85       18.94      6.38 o 
 -17   1  10      455.25      468.63     33.42 o 
 -16   1  10      373.99      357.20     22.01 o 
 -15   1  10      234.21      263.34     18.90 o 
 -14   1  10        5.50        7.45      2.98 o 
 -13   1  10      764.07      716.16     41.48 o 
 -12   1  10      154.14      156.25      9.99 o 
 -11   1  10     3612.19     3443.89    144.53 o 
 -10   1  10      121.81      140.96      8.19 o 
  -9   1  10      382.86      390.44     15.14 o 
  -8   1  10       67.41       80.97      5.72 o 
  -7   1  10      176.17      190.59      6.75 o 
  -6   1  10      423.64      425.82     14.34 o 
  -5   1  10      577.15      537.81     12.53 o 
  -4   1  10       43.25       42.67      2.98 o 
  -3   1  10      318.68      384.06     12.17 o 
  -2   1  10      561.08      596.12     20.11 o 
  -1   1  10      485.32      410.97     12.32 o 
   0   1  10     3375.62     3401.65    107.58 o 
   1   1  10     2264.47     2203.30     52.36 o 
   2   1  10       12.59        7.16      1.29 o 
   3   1  10      234.74      240.36      9.88 o 
   4   1  10      424.03      467.51     19.66 o 
   5   1  10        2.51        8.10      2.48 o 
   6   1  10      120.50      126.07     11.01 o 
   7   1  10       27.11       33.77      7.27 o 
   8   1  10      185.66      220.07     19.62 o 
   9   1  10      122.92      120.50     16.38 o 
  10   1  10      626.60      629.25     41.70 o 
  11   1  10      104.53      163.94     20.79 o 
  12   1  10      499.27      516.34     39.75 o 
  13   1  10      151.02      157.09     15.14 o 
 -18   2  10       16.11       19.85      3.95 o 
 -17   2  10       50.18       41.67     10.44 o 
 -16   2  10       94.46       95.06     14.05 o 
 -15   2  10       72.89       75.46     11.54 o 
 -14   2  10      487.25      453.80     29.16 o 
 -13   2  10       54.98       70.98      9.66 o 
 -12   2  10      181.52      173.22     16.32 o 
 -11   2  10        8.15       20.37     10.73 o 
 -10   2  10      407.86      429.46     28.43 o 
  -9   2  10      293.84      320.33     28.43 o 
  -8   2  10     2695.29     2690.30    143.24 o 
  -7   2  10      371.19      402.56     27.69 o 
  -6   2  10      363.96      426.77     25.10 o 
  -5   2  10     2147.90     2142.74    145.57 o 
  -4   2  10      492.03      487.98     28.37 o 
  -3   2  10      568.82      570.78     23.71 o 
  -2   2  10      318.89      332.64     14.38 o 
  -1   2  10      161.42      181.86      8.86 o 
   0   2  10      141.88      152.86      8.97 o 
   1   2  10      182.20      229.70     11.70 o 
   2   2  10       49.03       45.67      8.15 o 
   3   2  10       14.88       19.29      3.21 o 
   4   2  10      287.06      296.55     17.70 o 
   5   2  10      397.38      416.68     26.28 o 
   6   2  10      348.53      362.23     22.60 o 
   7   2  10       63.12       71.02      8.54 o 
   8   2  10     1640.41     1719.26    100.90 o 
   9   2  10       59.98       93.87     11.56 o 
  10   2  10      105.69      141.59     13.18 o 
  11   2  10        1.00        2.30      2.17 o 
  12   2  10       23.47       17.78      3.20 o 
  13   2  10       35.70       33.93      6.94 o 
 -16   3  10      106.25      114.52     14.13 o 
 -15   3  10      225.30      248.00     16.30 o 
 -14   3  10      280.47      311.23     21.18 o 
 -13   3  10      739.32      782.97     54.47 o 
 -12   3  10      767.43      798.91     48.84 o 
 -11   3  10      396.65      450.18     41.01 o 
 -10   3  10      315.21      333.47     26.38 o 
  -9   3  10      456.78      506.69     34.77 o 
  -8   3  10      645.31      662.18     43.02 o 
  -7   3  10      887.82      942.30     56.42 o 
  -6   3  10       38.75       54.09     15.16 o 
  -5   3  10      503.87      580.18     47.21 o 
  -4   3  10       63.81       61.78     17.36 o 
  -3   3  10      121.75      123.88     39.86 o 
  -2   3  10     2066.51     1844.34    122.59 o 
  -1   3  10     1039.96      997.15     65.38 o 
   0   3  10      308.07      277.13     16.83 o 
   1   3  10       46.68       46.10      5.97 o 
   2   3  10     2346.95     2214.21    110.59 o 
   3   3  10       10.61       14.72      3.96 o 
   4   3  10        1.47        6.37      3.40 o 
   5   3  10      116.19      141.36     12.75 o 
   6   3  10       73.59       70.79      8.95 o 
   7   3  10       69.91       85.53      9.96 o 
   8   3  10       70.74      110.30     12.42 o 
   9   3  10        0.55        1.83      2.60 o 
  10   3  10       23.83       26.72      4.63 o 
  11   3  10        4.48        5.97      2.54 o 
 -14   4  10       53.90       39.27      4.96 o 
 -13   4  10       97.11       93.94     12.64 o 
 -12   4  10      214.56      249.45     20.83 o 
 -11   4  10      168.23      236.27     20.65 o 
 -10   4  10      101.52      137.97     14.41 o 
  -9   4  10       35.62       34.68      7.25 o 
  -8   4  10       68.18      106.71     14.60 o 
  -7   4  10     1673.10     1840.60    110.38 o 
  -6   4  10      152.62      164.95     17.77 o 
  -5   4  10     1626.58     1570.25    101.69 o 
  -4   4  10      187.67      160.95     18.38 o 
  -3   4  10       33.66       28.93      7.28 o 
  -2   4  10      134.38      133.11     16.24 o 
  -1   4  10      559.81      510.20     54.70 o 
   0   4  10       93.95       97.36     10.74 o 
   1   4  10      712.04      692.60     60.88 o 
   2   4  10      234.59      238.68     16.78 o 
   3   4  10       31.98       35.21      5.91 o 
   4   4  10       11.89       14.32      4.08 o 
   5   4  10     1035.54     1141.02     61.51 o 
   6   4  10        1.51        9.97      3.95 o 
   7   4  10        0.65        4.53      2.76 o 
   8   4  10        0.41        1.71      2.02 o 
   9   4  10      301.86      345.14     18.43 o 
 -11   5  10       89.89       91.32     13.76 o 
 -10   5  10       70.75       48.86      8.56 o 
  -9   5  10        7.41       12.15      4.10 o 
  -8   5  10        9.93        8.93      6.03 o 
  -7   5  10      224.90      251.32     21.98 o 
  -6   5  10      294.44      264.50     20.05 o 
  -5   5  10       40.49       33.74      6.01 o 
  -4   5  10       54.10       47.98      7.47 o 
  -3   5  10      486.79      483.82     53.65 o 
  -2   5  10      391.07      370.32     45.09 o 
  -1   5  10       94.92      112.12     14.97 o 
   0   5  10       62.23       62.89     11.28 o 
   1   5  10       73.75       84.22     13.79 o 
   2   5  10      980.02      937.55     90.08 o 
   3   5  10        5.59        5.19      2.21 o 
   4   5  10       10.32        5.85      2.15 o 
   5   5  10        1.39        1.88      1.71 o 
   6   5  10      109.69      111.08     18.33 o 
 -17   0  11     2153.15     2025.27    260.73 o 
 -15   0  11      162.49      193.80     24.14 o 
 -13   0  11      735.28      718.09     81.85 o 
 -11   0  11     5083.25     4688.92    333.59 o 
  -9   0  11      284.01      318.47     14.36 o 
  -7   0  11     4648.49     4225.34    164.89 o 
  -5   0  11       55.89       37.01      3.73 o 
  -3   0  11       63.44       70.43      7.88 o 
  -1   0  11     4710.75     4409.09    242.62 o 
   1   0  11      141.67      157.37     10.48 o 
   3   0  11       14.81        6.04      3.63 o 
   5   0  11      777.27      754.06     50.54 o 
   7   0  11     1353.89     1331.45    128.58 o 
   9   0  11     2660.96     2800.25    295.92 o 
  11   0  11      210.50      252.68     35.47 o 
  13   0  11        6.51        9.40      8.87 o 
 -18   1  11       24.87       21.13      4.37 o 
 -17   1  11      102.78       86.81      7.60 o 
 -16   1  11      398.56      421.12     23.96 o 
 -15   1  11      133.85      137.38     10.58 o 
 -14   1  11      687.50      672.04     56.22 o 
 -13   1  11     1001.00      894.34     40.90 o 
 -12   1  11       24.37       24.21      4.37 o 
 -11   1  11      151.03      159.64     11.19 o 
 -10   1  11     1945.83     1952.34     88.31 o 
  -9   1  11        6.28        6.75      2.87 o 
  -8   1  11       69.25       76.68      5.70 o 
  -7   1  11        8.56       13.80      1.92 o 
  -6   1  11     1112.43     1122.41     33.38 o 
  -5   1  11      119.75      131.62      6.01 o 
  -4   1  11        0.99        5.89      3.08 o 
  -3   1  11      216.65      197.04      7.42 o 
  -2   1  11      411.08      405.87     21.23 o 
  -1   1  11     2889.01     2856.67    109.06 o 
   0   1  11     3301.36     3044.46     97.73 o 
   1   1  11       16.49       15.57      2.96 o 
   2   1  11     1769.13       80.33    340.97 o 
   3   1  11      264.78      263.47     14.07 o 
   4   1  11      824.28      813.57     35.98 o 
   5   1  11      449.01      441.92     23.48 o 
   6   1  11      493.82      487.65     26.55 o 
   7   1  11        6.88       15.94      5.02 o 
   8   1  11      810.44      790.11     49.40 o 
   9   1  11       54.69       58.99      9.18 o 
  10   1  11      197.65      206.47     18.25 o 
  11   1  11        0.00        3.72      3.70 o 
  12   1  11      339.46      382.50     28.83 o 
  13   1  11       67.51       52.44      7.21 o 
 -17   2  11      283.50      303.84     20.40 o 
 -16   2  11        1.11        4.24      3.21 o 
 -15   2  11        9.51       13.01      4.96 o 
 -14   2  11      113.49      109.97     11.37 o 
 -13   2  11        5.73        8.77      3.83 o 
 -12   2  11        0.40       10.43      4.14 o 
 -11   2  11      100.30      128.48     15.03 o 
 -10   2  11        1.67        2.93      2.81 o 
  -9   2  11       48.68       74.37     10.25 o 
  -8   2  11      106.93      127.82     11.86 o 
  -7   2  11      424.70      442.12     25.95 o 
  -6   2  11       30.00       49.09      7.70 o 
  -5   2  11      145.31      162.49     18.72 o 
  -4   2  11     2109.50     2031.38    133.24 o 
  -3   2  11      356.42      343.29     17.86 o 
  -2   2  11      615.21      584.15     32.07 o 
  -1   2  11      138.42      136.38      9.47 o 
   0   2  11      279.88      300.78     23.98 o 
   1   2  11       62.05       51.59      8.46 o 
   2   2  11       16.18       17.18      3.27 o 
   3   2  11      108.17      123.94     10.97 o 
   4   2  11      150.81      176.15     14.00 o 
   5   2  11       89.27      104.58     10.60 o 
   6   2  11        3.67        2.77      2.55 o 
   7   2  11        0.50        1.76      2.75 o 
   8   2  11       32.06       35.10      5.92 o 
   9   2  11      992.98     1043.48     67.88 o 
  10   2  11       14.84       22.07      5.26 o 
  11   2  11       15.71       15.89      3.98 o 
  12   2  11        2.17        0.80      2.20 o 
 -16   3  11        2.01        2.87      2.90 o 
 -15   3  11        1.79       -0.55      2.60 o 
 -14   3  11      143.64      174.43     16.09 o 
 -13   3  11      372.16      427.34     32.14 o 
 -12   3  11       87.26      122.41     15.04 o 
 -11   3  11      225.85      242.57     28.65 o 
 -10   3  11      120.34      139.64     15.20 o 
  -9   3  11       16.58       27.41      6.31 o 
  -8   3  11      409.71      432.63     30.96 o 
  -7   3  11      199.92      245.97     20.84 o 
  -6   3  11       88.44      120.19     14.88 o 
  -5   3  11       47.52       55.40     11.09 o 
  -4   3  11      730.60      820.79     62.40 o 
  -3   3  11      258.38      230.52     40.14 o 
  -2   3  11       37.19       48.38      7.25 o 
  -1   3  11      381.19      353.60     29.22 o 
   0   3  11      577.51      477.47     33.35 o 
   1   3  11        1.03        2.88      2.75 o 
   2   3  11       18.30       12.33      3.95 o 
   3   3  11     2413.23     2382.39    116.51 o 
   4   3  11       33.63       27.46      5.35 o 
   5   3  11      518.99      546.36     31.77 o 
   6   3  11       16.36       15.06      4.58 o 
   7   3  11      115.08      156.83     13.17 o 
   8   3  11      128.29      150.01     12.35 o 
   9   3  11       64.66       77.36     10.29 o 
  10   3  11       19.40       14.79      3.13 o 
  11   3  11       39.46       29.12      4.19 o 
 -14   4  11       93.22      109.52      8.01 o 
 -13   4  11       22.54       26.52      4.49 o 
 -12   4  11       29.92       31.67      6.31 o 
 -11   4  11       48.25       45.80      7.09 o 
 -10   4  11      274.37      317.80     23.65 o 
  -9   4  11      325.73      319.80     25.12 o 
  -8   4  11       79.99      109.17     13.03 o 
  -7   4  11      329.72      370.93     29.11 o 
  -6   4  11      433.59      484.68     43.65 o 
  -5   4  11       13.19       23.44      7.69 o 
  -4   4  11     1670.71     1421.79    338.71 o 
  -3   4  11     1373.13     1211.28    163.74 o 
  -2   4  11      182.29      212.34     21.38 o 
  -1   4  11       47.38       47.47     10.22 o 
   0   4  11      130.72      145.00     24.94 o 
   1   4  11      408.11      419.12     57.24 o 
   2   4  11      258.35      236.32     24.79 o 
   3   4  11       86.00       64.80      9.19 o 
   4   4  11       63.72       65.09      7.61 o 
   5   4  11      230.32      244.57     16.11 o 
   6   4  11      796.11      848.17     40.01 o 
   7   4  11       16.06       11.10      3.37 o 
   8   4  11       65.09       70.35      7.42 o 
   9   4  11       58.73       84.45      8.48 o 
 -10   5  11       10.01       12.48      4.46 o 
  -9   5  11        1.84        0.54      2.20 o 
  -8   5  11        0.74        0.41      2.34 o 
  -7   5  11       56.92       37.35      7.12 o 
  -6   5  11      428.39      442.26     31.52 o 
  -5   5  11        0.10        2.28      2.33 o 
  -4   5  11       68.44       52.59     10.28 o 
  -3   5  11        0.75        0.49      6.75 o 
  -2   5  11      259.95      273.46     29.03 o 
  -1   5  11      337.81      328.68     77.15 o 
   0   5  11       37.89       31.34     14.50 o 
   1   5  11        4.69        0.98      6.52 o 
   2   5  11        0.25       -0.27      2.27 o 
   3   5  11      493.87      462.86     52.49 o 
   4   5  11      115.30      122.72      9.65 o 
   5   5  11       82.83       94.22     14.74 o 
 -18   0  12       65.77       64.26      8.21 o 
 -16   0  12     2203.74     1935.56    187.96 o 
 -14   0  12       30.96       25.51      7.12 o 
 -12   0  12     3494.91     3354.21    226.72 o 
 -10   0  12      217.11      231.96     15.72 o 
  -8   0  12      716.18      649.42     35.00 o 
  -6   0  12      768.94      792.08     32.92 o 
  -4   0  12     4629.26     4521.85    249.92 o 
  -2   0  12      481.79      546.00     33.83 o 
   0   0  12      243.08      192.22     72.37 o 
   2   0  12      277.94      279.73     22.40 o 
   4   0  12      594.93      637.17     50.27 o 
   6   0  12     1172.29     1155.03     76.64 o 
   8   0  12      432.55      406.35     33.88 o 
  10   0  12      308.23      285.08     38.52 o 
  12   0  12      110.98       68.51     22.38 o 
 -18   1  12        1.36        1.53      1.94 o 
 -17   1  12       29.41       25.86      6.45 o 
 -16   1  12       50.94       43.35      7.49 o 
 -15   1  12      116.29      145.28     12.93 o 
 -14   1  12       59.49       66.45      8.70 o 
 -13   1  12     3796.87     3453.69    210.22 o 
 -12   1  12       11.95       11.72      3.30 o 
 -11   1  12      171.67      169.16     11.67 o 
 -10   1  12       40.30       39.64      6.16 o 
  -9   1  12     2071.77     1993.00     97.91 o 
  -8   1  12       21.94       27.97      5.63 o 
  -7   1  12     1035.03      885.82     28.04 o 
  -6   1  12      410.46      375.02     13.59 o 
  -5   1  12      531.69      552.24     21.21 o 
  -4   1  12       36.37       35.35      3.87 o 
  -3   1  12      319.25      325.67     16.04 o 
  -2   1  12       52.59       59.96      6.61 o 
  -1   1  12     2111.55     2166.36    107.14 o 
   0   1  12      638.01      106.75    153.15 o 
   1   1  12      141.95       58.10     37.23 o 
   2   1  12      203.43      178.92     10.73 o 
   3   1  12     1775.47     1711.84     77.38 o 
   4   1  12      297.36      292.04     18.48 o 
   5   1  12       96.26       93.82      9.74 o 
   6   1  12        3.54        3.70      2.94 o 
   7   1  12      711.04      716.41     44.43 o 
   8   1  12      326.43      334.80     25.55 o 
   9   1  12      204.82      233.85     32.69 o 
  10   1  12        4.74        4.90      3.00 o 
  11   1  12      144.91      168.87     16.76 o 
  12   1  12        4.88        3.81      3.59 o 
 -17   2  12      107.14      128.18     12.04 o 
 -16   2  12      852.31      927.36     54.37 o 
 -15   2  12       18.94       20.11      5.51 o 
 -14   2  12       69.67       68.72     10.92 o 
 -13   2  12       64.62       66.81     11.56 o 
 -12   2  12     1304.35     1312.25     72.39 o 
 -11   2  12      699.13      693.41     46.03 o 
 -10   2  12       12.38       20.24      5.08 o 
  -9   2  12      399.36      374.69     27.97 o 
  -8   2  12      512.11      486.88     29.49 o 
  -7   2  12      314.86      322.63     21.53 o 
  -6   2  12       15.12       28.89      5.99 o 
  -5   2  12        8.61        3.31      2.66 o 
  -4   2  12     3356.24     3337.79    276.94 o 
  -3   2  12      474.11      481.88     44.28 o 
  -2   2  12      145.16      145.80     16.35 o 
  -1   2  12      109.53      114.26      9.03 o 
   0   2  12     2945.47     2892.47    129.83 o 
   1   2  12       82.73       74.40      7.05 o 
   2   2  12      681.09      675.13     27.38 o 
   3   2  12       16.12       32.33      4.38 o 
   4   2  12       61.79       51.37      8.00 o 
   5   2  12      311.11      267.78     23.19 o 
   6   2  12       12.51       15.03      5.38 o 
   7   2  12       53.95       62.19     10.23 o 
   8   2  12      100.36      130.21     18.36 o 
   9   2  12      750.34      825.72     47.45 o 
  10   2  12      158.77      170.45     13.84 o 
  11   2  12        0.34        0.49      1.63 o 
 -16   3  12        4.74        5.78      3.19 o 
 -15   3  12       32.42       29.95      4.53 o 
 -14   3  12       38.52       49.34      6.55 o 
 -13   3  12      131.16      157.10     14.12 o 
 -12   3  12      339.94      402.57     27.98 o 
 -11   3  12      308.87      323.48     28.30 o 
 -10   3  12      557.17      614.20     40.74 o 
  -9   3  12      489.03      523.36     35.20 o 
  -8   3  12      150.27      170.34     16.52 o 
  -7   3  12      114.13      139.05     16.14 o 
  -6   3  12     1266.41     1376.52     78.95 o 
  -5   3  12      740.36      847.17     65.72 o 
  -4   3  12      137.13      168.05     30.16 o 
  -3   3  12      115.01      127.37     15.27 o 
  -2   3  12        3.15        4.33      3.21 o 
  -1   3  12      865.63      826.81     96.87 o 
   0   3  12      714.93      711.45     42.68 o 
   1   3  12       17.97       12.66      3.67 o 
   2   3  12      157.38      188.92     16.57 o 
   3   3  12      316.08      284.61     19.66 o 
   4   3  12       47.04       49.65      6.75 o 
   5   3  12        1.53        3.73      2.64 o 
   6   3  12      685.76      737.94     41.53 o 
   7   3  12      218.30      233.46     15.78 o 
   8   3  12      129.61      144.59     11.63 o 
   9   3  12        0.62        0.20      1.43 o 
  10   3  12      138.26      157.33     10.55 o 
 -13   4  12      139.07      153.50     10.62 o 
 -12   4  12       17.70       15.45      4.39 o 
 -11   4  12        8.27       16.05      4.25 o 
 -10   4  12       34.28       37.09      6.51 o 
  -9   4  12      149.36      180.54     21.91 o 
  -8   4  12     1238.63     1318.25     93.96 o 
  -7   4  12      327.12      368.06     34.50 o 
  -6   4  12      289.21      349.54     33.26 o 
  -5   4  12       51.35       60.46     11.75 o 
  -4   4  12      172.79      124.43     83.47 o 
  -3   4  12      593.76      524.21    140.26 o 
  -2   4  12        3.71       -0.39      2.92 o 
  -1   4  12        2.28        1.78      3.23 o 
   0   4  12       40.63       54.18      8.68 o 
   1   4  12      103.62      119.71     14.24 o 
   2   4  12        3.55        5.35      3.18 o 
   3   4  12        0.21        1.81      2.55 o 
   4   4  12      212.11      226.88     19.17 o 
   5   4  12        3.75        6.64      2.83 o 
   6   4  12        4.56        6.38      2.67 o 
   7   4  12       40.27       37.61      4.31 o 
   8   4  12        0.12        2.86      4.22 o 
  -9   5  12        0.38        0.28      2.05 o 
  -8   5  12        2.03        2.97      2.55 o 
  -7   5  12       53.55       40.82      6.87 o 
  -6   5  12      182.01      227.25     18.24 o 
  -5   5  12        2.71        3.08      2.74 o 
  -4   5  12      125.34      128.82     22.34 o 
  -3   5  12       51.79       31.06      7.15 o 
  -2   5  12        6.38        3.73      2.61 o 
  -1   5  12       12.39       10.67      6.21 o 
   0   5  12      280.67      270.48     71.60 o 
   1   5  12       51.38       32.31      6.56 o 
   2   5  12       58.69       45.71      9.40 o 
   3   5  12        2.05        0.67      2.00 o 
   4   5  12      161.68       86.34     80.36 o 
 -17   0  13      825.13      843.85     75.83 o 
 -15   0  13     1445.87     1390.37     82.88 o 
 -13   0  13       69.19       60.42     14.54 o 
 -11   0  13      367.58      350.89     36.86 o 
  -9   0  13      160.85      166.27     27.94 o 
  -7   0  13       15.18       26.13      5.86 o 
  -5   0  13     2343.18     2195.94    131.47 o 
  -3   0  13     7435.04     6879.02    766.16 o 
  -1   0  13     2204.51     2180.23    246.39 o 
   1   0  13     6267.72     5023.27   3067.57 o 
   3   0  13      198.97      186.42     17.02 o 
   5   0  13      367.07      306.71     26.41 o 
   7   0  13     1409.65     1305.56     87.98 o 
   9   0  13      333.19      346.70     42.54 o 
  11   0  13      200.30      239.24     45.38 o 
 -18   1  13      349.82      406.00     33.69 o 
 -17   1  13        4.54       12.14      4.84 o 
 -16   1  13      113.49      127.46     27.07 o 
 -15   1  13       28.34       28.36      5.06 o 
 -14   1  13        1.03        3.35      2.72 o 
 -13   1  13        4.99       11.33      3.71 o 
 -12   1  13      919.37      887.50     46.73 o 
 -11   1  13       26.01       34.72      6.78 o 
 -10   1  13      607.82      537.59     30.04 o 
  -9   1  13      216.77      237.50     16.04 o 
  -8   1  13        0.95        5.27      2.60 o 
  -7   1  13      433.45      411.73     19.47 o 
  -6   1  13     2529.90     2293.38     92.74 o 
  -5   1  13      400.75      399.75     20.26 o 
  -4   1  13      156.40      164.06     28.18 o 
  -3   1  13      266.11      277.97     20.38 o 
  -2   1  13      284.90      287.96     22.75 o 
  -1   1  13      538.29      544.25     42.03 o 
   0   1  13     1497.04     1463.95     88.60 o 
   1   1  13        6.65       10.18      3.48 o 
   2   1  13      109.94      117.41     10.51 o 
   3   1  13       56.03       54.59      6.70 o 
   4   1  13     1502.57     1483.28     67.22 o 
   5   1  13       46.29       47.10      6.99 o 
   6   1  13       42.30       42.25      7.36 o 
   7   1  13      278.32      305.48     25.94 o 
   8   1  13      723.80      695.99     40.84 o 
   9   1  13       16.31       11.66      3.87 o 
  10   1  13       53.69       42.08     14.38 o 
  11   1  13       32.57       19.60      5.89 o 
 -17   2  13      522.54      583.67     32.58 o 
 -16   2  13       31.04       34.18      5.78 o 
 -15   2  13       30.91       39.66      6.92 o 
 -14   2  13        3.70        2.31      2.38 o 
 -13   2  13      756.03      771.23     43.09 o 
 -12   2  13        2.46        6.14      3.36 o 
 -11   2  13       48.49       58.35      8.16 o 
 -10   2  13      795.97      755.32     43.46 o 
  -9   2  13       89.82      111.14     17.82 o 
  -8   2  13       48.44       47.48      7.26 o 
  -7   2  13        1.20        9.04      5.46 o 
  -6   2  13      383.20      421.72     29.50 o 
  -5   2  13       13.36       12.80      4.78 o 
  -4   2  13     1126.32     1040.38    154.71 o 
  -3   2  13      776.48      700.21     69.34 o 
  -2   2  13      458.34      497.41     34.82 o 
  -1   2  13       92.41       99.91     30.90 o 
   0   2  13      127.86      120.17      9.22 o 
   1   2  13      770.75      751.04     50.79 o 
   2   2  13       68.25       74.75      9.71 o 
   3   2  13        1.00       21.27     15.39 o 
   4   2  13     1347.92     1250.93     67.43 o 
   5   2  13      220.50      231.90     21.02 o 
   6   2  13        2.59        3.06      3.08 o 
   7   2  13      322.95      357.48     24.92 o 
   8   2  13      392.96      391.88     25.72 o 
   9   2  13      190.81      210.48     15.66 o 
  10   2  13      244.87      244.67     14.77 o 
  11   2  13       39.82       37.84      5.28 o 
 -15   3  13       43.41       39.27      5.45 o 
 -14   3  13       22.23       20.81      4.13 o 
 -13   3  13        6.94        9.30      3.48 o 
 -12   3  13       34.79       39.38      6.58 o 
 -11   3  13        0.19        2.21      3.14 o 
 -10   3  13      704.06      712.42     44.59 o 
  -9   3  13       46.01       34.72      9.61 o 
  -8   3  13      152.90      184.30     17.19 o 
  -7   3  13     1114.35     1157.69     84.12 o 
  -6   3  13      244.07      296.85     23.41 o 
  -5   3  13      308.72      305.22     59.87 o 
  -4   3  13      266.33      308.54     45.00 o 
  -3   3  13      661.77      621.55    113.65 o 
  -2   3  13       69.05       70.61     13.24 o 
  -1   3  13     1758.05     1686.58    124.44 o 
   0   3  13      200.66      221.47     15.29 o 
   1   3  13       76.95       67.88      8.62 o 
   2   3  13        2.93        6.54      3.44 o 
   3   3  13       17.80       19.81      5.10 o 
   4   3  13      617.67      642.10     35.81 o 
   5   3  13      279.62      255.49     16.50 o 
   6   3  13       59.53       72.12      8.08 o 
   7   3  13      637.96      610.60     30.72 o 
   8   3  13      402.10      439.52     26.76 o 
   9   3  13        0.63       -0.43      1.75 o 
 -13   4  13      143.61      159.62     12.58 o 
 -12   4  13       30.94       26.54      7.10 o 
 -11   4  13       55.31       36.37     11.61 o 
 -10   4  13      315.66      331.70     27.95 o 
  -9   4  13      226.74      259.00     29.06 o 
  -8   4  13       86.23      113.36     15.17 o 
  -7   4  13      178.96      192.53     21.42 o 
  -6   4  13      161.11      226.58     30.58 o 
  -5   4  13        2.74        7.36      4.80 o 
  -4   4  13       59.75       66.75     11.81 o 
  -3   4  13      106.83      126.64     24.12 o 
  -2   4  13      601.19      527.39    160.20 o 
  -1   4  13       24.35       23.39      8.97 o 
   0   4  13      121.92      151.47     23.15 o 
   1   4  13        3.45        6.66      3.09 o 
   2   4  13        5.24        4.96      2.77 o 
   3   4  13       66.93       56.32      7.36 o 
   4   4  13      244.23      230.41     15.80 o 
   5   4  13        6.17        5.94      2.30 o 
   6   4  13        7.73        6.99      2.30 o 
   7   4  13       15.29       10.76      3.19 o 
  -8   5  13        7.49       10.63      3.29 o 
  -7   5  13      102.52      126.69     33.53 o 
  -6   5  13      142.68      169.27     13.45 o 
  -5   5  13       32.18       25.03      4.30 o 
  -4   5  13       46.68       43.85      8.45 o 
  -3   5  13      302.52      353.11     39.31 o 
  -2   5  13        6.16        4.49      2.14 o 
  -1   5  13       20.62       19.35      5.88 o 
   0   5  13       34.96       12.68      9.20 o 
   1   5  13        0.71        1.03      1.86 o 
   2   5  13       41.37       18.70     10.64 o 
 -16   0  14      648.69      680.31     61.01 o 
 -14   0  14      259.59      253.19     31.38 o 
 -12   0  14     1631.49     1604.57    147.29 o 
 -10   0  14      997.43      893.60     53.40 o 
  -8   0  14      379.29      385.60     24.61 o 
  -6   0  14      143.72      181.11     21.66 o 
  -4   0  14      185.74      195.39     23.50 o 
  -2   0  14      689.91      690.22     60.96 o 
   0   0  14      731.05      704.33     66.73 o 
   2   0  14      109.94      141.67     22.81 o 
   4   0  14       62.18       58.16     11.93 o 
   6   0  14      167.49      168.28     17.79 o 
   8   0  14      211.34      208.25     23.36 o 
  10   0  14       80.76       44.06      9.86 o 
 -17   1  14      184.15      184.45     11.73 o 
 -16   1  14       11.48       10.97      3.48 o 
 -15   1  14      138.68      136.41     17.38 o 
 -14   1  14       10.65        9.61      5.27 o 
 -13   1  14       17.96       23.49      5.69 o 
 -12   1  14      102.05       92.91     10.76 o 
 -11   1  14       97.42       86.96     10.80 o 
 -10   1  14      182.22      190.08     14.27 o 
  -9   1  14      397.46      414.64     30.99 o 
  -8   1  14      943.36      963.68     61.07 o 
  -7   1  14       93.49       95.11      8.30 o 
  -6   1  14      242.55      265.39     16.73 o 
  -5   1  14     1320.12     1271.71     58.75 o 
  -4   1  14      190.30      182.67     12.33 o 
  -3   1  14      611.72      602.82     61.20 o 
  -2   1  14      847.69      822.78     52.08 o 
  -1   1  14        1.68        5.01      3.49 o 
   0   1  14      140.20      152.52     16.17 o 
   1   1  14      221.20      253.84     27.71 o 
   2   1  14       28.90       32.38      5.56 o 
   3   1  14       55.42       57.85      7.80 o 
   4   1  14      474.47      455.08     89.16 o 
   5   1  14      699.33      630.16     34.29 o 
   6   1  14       19.17       19.69      4.83 o 
   7   1  14      481.08      486.63     29.97 o 
   8   1  14      178.46      191.13     14.97 o 
   9   1  14        1.85        4.66      3.47 o 
  10   1  14        6.62        4.65      2.10 o 
  11   1  14      147.38      158.49     11.29 o 
 -16   2  14       65.82       80.83      9.65 o 
 -15   2  14      153.87      170.94     20.49 o 
 -14   2  14       68.42       60.32      9.98 o 
 -13   2  14       33.40       31.62      6.59 o 
 -12   2  14      955.37      957.67     58.84 o 
 -11   2  14      722.56      760.13     43.48 o 
 -10   2  14       17.99       26.18      6.16 o 
  -9   2  14     1040.33     1031.01     57.52 o 
  -8   2  14     1630.87     1633.79     87.18 o 
  -7   2  14      736.93      729.84     40.90 o 
  -6   2  14       42.75       48.41      7.06 o 
  -5   2  14       29.49       23.41      4.81 o 
  -4   2  14       52.84       47.09     24.24 o 
  -3   2  14      102.82       84.04     11.03 o 
  -2   2  14      391.89      393.27     44.43 o 
  -1   2  14       99.62       85.48     14.40 o 
   0   2  14     1261.79     1138.63     74.28 o 
   1   2  14      195.56      207.55     15.60 o 
   2   2  14       86.19       79.17     10.64 o 
   3   2  14     2343.14     2262.36    133.65 o 
   4   2  14      768.65      804.29     57.37 o 
   5   2  14      330.53      350.73     26.38 o 
   6   2  14      176.90      173.26     14.58 o 
   7   2  14      161.45      166.24     17.22 o 
   8   2  14       31.44       19.21      4.15 o 
   9   2  14        9.43        8.96      2.78 o 
  10   2  14        8.85        5.89      2.19 o 
 -15   3  14       11.45        6.66      2.69 o 
 -14   3  14       27.73       27.32      4.19 o 
 -13   3  14      534.69      517.38     32.05 o 
 -12   3  14       42.14       29.86      7.42 o 
 -11   3  14       61.31       52.50      7.62 o 
 -10   3  14       44.50       51.79      7.98 o 
  -9   3  14     1844.01     2010.66    123.10 o 
  -8   3  14      203.16      237.13     19.66 o 
  -7   3  14      416.82      449.36     30.68 o 
  -6   3  14      337.05      347.36     35.51 o 
  -5   3  14     1214.12     1263.88     96.02 o 
  -4   3  14       68.63       75.80     19.53 o 
  -3   3  14      199.44      172.47     60.39 o 
  -2   3  14       38.42       29.38      5.86 o 
  -1   3  14      392.91      386.02     32.81 o 
   0   3  14      118.49      126.53     13.02 o 
   1   3  14       25.26       32.93      5.31 o 
   2   3  14       56.50       64.67      8.45 o 
   3   3  14      208.18      216.43     19.19 o 
   4   3  14       16.99       22.85      6.26 o 
   5   3  14        0.90        2.17      3.18 o 
   6   3  14       64.03       56.89      7.56 o 
   7   3  14      300.48      305.59     17.14 o 
   8   3  14      656.88      642.03     35.75 o 
 -12   4  14      202.79      230.42     16.78 o 
 -11   4  14      216.31      256.35     20.23 o 
 -10   4  14        9.11        5.60      4.52 o 
  -9   4  14       40.20       46.31     10.18 o 
  -8   4  14       20.20       32.03     11.81 o 
  -7   4  14      145.88      166.52     18.47 o 
  -6   4  14        0.36        1.03      3.02 o 
  -5   4  14      133.54      134.76     38.84 o 
  -4   4  14      222.78      241.60     23.79 o 
  -3   4  14       64.57       50.17     19.85 o 
  -2   4  14      119.13      145.58     18.02 o 
  -1   4  14       22.81       38.23     13.13 o 
   0   4  14       26.11       19.61      4.02 o 
   1   4  14      520.76      509.31     31.57 o 
   2   4  14        5.58        9.45      3.62 o 
   3   4  14      388.49      372.44     20.62 o 
   4   4  14        0.21        4.64      2.48 o 
   5   4  14      101.17      102.47      8.05 o 
  -7   5  14      277.06      292.22     14.54 o 
  -6   5  14      317.46      338.25     21.35 o 
  -5   5  14       30.03       25.37      4.91 o 
  -4   5  14        7.53        5.36      2.92 o 
  -3   5  14       15.34       13.20      4.92 o 
  -2   5  14       74.08      101.76     10.18 o 
  -1   5  14      250.28      275.86     18.64 o 
   0   5  14       29.47       30.21     10.83 o 
 -15   0  15       23.39       12.40      5.72 o 
 -13   0  15       10.91       11.31      6.24 o 
 -11   0  15     1691.32     1184.36    152.05 o 
  -9   0  15     1507.79     1356.64    167.24 o 
  -7   0  15       12.50      146.26     19.66 o 
  -5   0  15      502.13      389.19     39.33 o 
  -3   0  15      101.41      103.01     17.47 o 
  -1   0  15        6.48       10.03      6.33 o 
   1   0  15     3115.53     3070.91    302.45 o 
   3   0  15      708.88      638.69     66.94 o 
   5   0  15       29.85       18.68     25.18 o 
   7   0  15       98.10       81.26     16.87 o 
   9   0  15      252.63      230.00     23.99 o 
 -17   1  15       99.80       98.38     12.64 o 
 -16   1  15      301.19      298.10     17.67 o 
 -15   1  15       25.99       23.13      8.62 o 
 -14   1  15        4.22        7.28      3.33 o 
 -13   1  15       63.37       43.92     11.17 o 
 -12   1  15      242.37      234.16     20.68 o 
 -11   1  15       77.92       81.29     11.10 o 
 -10   1  15      350.55      331.93     26.78 o 
  -9   1  15      566.82      512.81     36.27 o 
  -8   1  15      165.88      183.56     15.51 o 
  -7   1  15     1252.72     1075.22    102.68 o 
  -6   1  15      617.88      525.18     43.34 o 
  -5   1  15      282.66      279.90     17.26 o 
  -4   1  15      574.66      602.89     30.96 o 
  -3   1  15      830.45      728.94     37.41 o 
  -2   1  15     3603.29     3431.62    262.96 o 
  -1   1  15      208.58      251.96     22.61 o 
   0   1  15      432.37      406.99     32.56 o 
   1   1  15        4.61        7.68      4.38 o 
   2   1  15      494.91      481.70     37.85 o 
   3   1  15      506.60      504.39     29.96 o 
   4   1  15      316.99      277.16     19.70 o 
   5   1  15       30.87       36.40      6.00 o 
   6   1  15      148.29      139.80     12.01 o 
   7   1  15       80.19       72.71      8.03 o 
   8   1  15      435.41      395.78     23.95 o 
   9   1  15       97.54       93.35      7.24 o 
  10   1  15      692.76      655.11     37.23 o 
 -16   2  15        4.58        4.54      2.90 o 
 -15   2  15        1.51       -0.12      1.71 o 
 -14   2  15        0.79        1.64      1.87 o 
 -13   2  15       32.80       26.27      4.84 o 
 -12   2  15      752.42      759.81     41.33 o 
 -11   2  15      177.36      178.47     14.79 o 
 -10   2  15       24.58       26.82      6.03 o 
  -9   2  15     1077.53     1049.26     64.04 o 
  -8   2  15      150.36      161.38     14.06 o 
  -7   2  15       38.15       39.01      6.47 o 
  -6   2  15       15.00       11.93      6.49 o 
  -5   2  15       12.80        8.77      3.58 o 
  -4   2  15      165.70      164.00     13.11 o 
  -3   2  15      136.73      134.96     15.13 o 
  -2   2  15      210.00      217.04     20.76 o 
  -1   2  15      123.06      140.04     16.32 o 
   0   2  15       22.73       17.73      5.83 o 
   1   2  15      968.16     1036.22     83.65 o 
   2   2  15      831.11      824.35     70.92 o 
   3   2  15       48.24       50.96      7.46 o 
   4   2  15      192.50      220.81     26.64 o 
   5   2  15      974.89      996.35     98.46 o 
   6   2  15        8.11        8.86      3.91 o 
   7   2  15        4.32        6.85      2.60 o 
   8   2  15        6.62        4.07      2.10 o 
   9   2  15      140.76      135.47      9.80 o 
 -14   3  15       25.68       18.67      4.04 o 
 -13   3  15        0.16        2.45      2.69 o 
 -12   3  15        0.12        3.77      2.74 o 
 -11   3  15        2.88        3.59      2.71 o 
 -10   3  15      117.93      143.19     12.95 o 
  -9   3  15        6.32       12.27      4.12 o 
  -8   3  15       13.63       14.89      5.76 o 
  -7   3  15     1872.64     1883.42    195.00 o 
  -6   3  15       38.46       36.45      8.66 o 
  -5   3  15      434.07      480.84     43.97 o 
  -4   3  15      370.94      382.23     40.66 o 
  -3   3  15      529.12      548.31     82.58 o 
  -2   3  15       21.94       34.20      5.98 o 
  -1   3  15      110.73      133.07     14.07 o 
   0   3  15       92.59       84.82     18.50 o 
   1   3  15      108.60      130.32     20.91 o 
   2   3  15       32.80       34.73      6.91 o 
   3   3  15      350.24      327.73     25.56 o 
   4   3  15      114.91      114.29     12.73 o 
   5   3  15       48.07       49.77      9.61 o 
   6   3  15        4.98        4.26      1.88 o 
   7   3  15       33.12       28.01      4.66 o 
 -11   4  15       32.01       21.37      6.40 o 
 -10   4  15       64.05       96.18     10.89 o 
  -9   4  15        6.74        6.60      4.25 o 
  -8   4  15      308.80      347.30     27.76 o 
  -7   4  15       27.08       32.53      7.06 o 
  -6   4  15        1.92       -0.50      2.62 o 
  -5   4  15      142.87      150.39     15.68 o 
  -4   4  15        5.45       10.13      6.75 o 
  -3   4  15      366.35      407.65     26.16 o 
  -2   4  15       48.76       14.08     14.13 o 
  -1   4  15      100.09       84.80     17.15 o 
   0   4  15        2.27        4.64      2.83 o 
   1   4  15      172.40      159.40     49.25 o 
   2   4  15      361.51      342.08     16.88 o 
   3   4  15        0.02        1.72      1.84 o 
   4   4  15       24.82       16.95      3.27 o 
 -16   0  16        0.81        1.91      2.74 o 
 -14   0  16        0.96       -2.98      3.67 o 
 -10   0  16      254.69      253.77     29.18 o 
  -8   0  16     1409.46     1190.75    102.70 o 
  -6   0  16        0.53        6.68      5.19 o 
  -4   0  16     2758.04     2500.80    229.47 o 
  -2   0  16       36.07       32.52     10.46 o 
   0   0  16       17.89       28.05      9.94 o 
   2   0  16     2212.53     2116.26    200.48 o 
   4   0  16        6.57       11.36      6.74 o 
   6   0  16      482.37      274.54    131.25 o 
   8   0  16     1048.17      999.69     57.05 o 
 -16   1  16       72.99       82.85     11.26 o 
 -15   1  16      340.10      363.39     54.62 o 
 -14   1  16      427.01      418.28     41.08 o 
 -13   1  16      484.29      480.80     77.79 o 
 -12   1  16        8.23        8.38      3.89 o 
 -11   1  16      793.87      783.45     60.46 o 
 -10   1  16        5.60        3.04      3.13 o 
  -9   1  16      108.04      109.14     12.86 o 
  -8   1  16        5.08        4.12      2.56 o 
  -7   1  16      346.77      281.90     21.32 o 
  -6   1  16      162.32      153.48     18.99 o 
  -5   1  16     1111.57      967.20     93.96 o 
  -4   1  16       13.24       17.80      6.80 o 
  -3   1  16     1004.55      975.60     64.13 o 
  -2   1  16       72.56       77.79     11.65 o 
  -1   1  16     2802.14     2634.05    199.16 o 
   0   1  16        1.72        4.45      3.78 o 
   1   1  16      409.54      409.98     33.61 o 
   2   1  16       16.64       15.92      5.63 o 
   3   1  16       67.89       70.69     11.05 o 
   4   1  16      341.39      342.43     44.47 o 
   5   1  16       71.61       52.56      6.80 o 
   6   1  16       47.34       38.30      5.77 o 
   7   1  16       92.02       93.94      7.88 o 
   8   1  16       10.85        6.85      2.19 o 
 -15   2  16        8.47        4.89      3.32 o 
 -14   2  16       21.34       14.09      4.23 o 
 -13   2  16       18.65       13.05      3.30 o 
 -12   2  16      249.39      256.49     18.83 o 
 -11   2  16       80.24       99.69     15.72 o 
 -10   2  16       39.77       44.20     14.48 o 
  -9   2  16      213.09      220.81     30.87 o 
  -8   2  16     1090.10     1157.17     95.82 o 
  -7   2  16      455.16      395.36     50.50 o 
  -6   2  16       89.06       78.18     11.59 o 
  -5   2  16       93.13       93.77      9.92 o 
  -4   2  16      584.67      514.82     40.68 o 
  -3   2  16      597.52      527.14     34.96 o 
  -2   2  16      319.55      320.69     26.98 o 
  -1   2  16        0.07       -2.18      3.19 o 
   0   2  16      269.70      300.73     26.48 o 
   1   2  16        5.79       15.51      5.49 o 
   2   2  16      315.99      349.03     29.42 o 
   3   2  16       90.95      114.78     13.96 o 
   4   2  16      181.06       89.10    113.84 o 
   5   2  16       26.68       26.96      5.67 o 
   6   2  16      283.03      272.30     19.64 o 
   7   2  16        7.67        3.96      1.95 o 
   8   2  16      311.64      302.33     24.09 o 
 -14   3  16      343.43      345.58     59.49 o 
 -13   3  16       60.31       66.55     16.19 o 
 -12   3  16       57.15       52.03      9.15 o 
 -11   3  16      131.66      152.40     15.48 o 
 -10   3  16       40.16       39.46     13.28 o 
  -9   3  16       71.47       74.22     11.01 o 
  -8   3  16       99.37      151.21     26.32 o 
  -7   3  16        9.71       10.69      5.78 o 
  -6   3  16       26.22       30.72      7.50 o 
  -5   3  16      218.60      230.30     29.41 o 
  -4   3  16       16.44       14.43      4.47 o 
  -3   3  16       26.34       29.80      5.17 o 
  -2   3  16      643.95      653.95    132.67 o 
  -1   3  16      213.93      186.60     46.76 o 
   0   3  16       50.31       44.79      8.07 o 
   1   3  16       66.67       56.67     12.08 o 
   2   3  16      642.26      617.60     56.17 o 
   3   3  16       32.50       26.76      5.09 o 
   4   3  16       88.21       95.86     14.74 o 
   5   3  16       66.31       68.41     25.50 o 
   6   3  16       11.95        7.01      4.02 o 
 -10   4  16        0.39        3.23      2.55 o 
  -9   4  16       75.67      102.22     10.69 o 
  -8   4  16      211.55      280.40     21.84 o 
  -7   4  16      121.37      108.38     68.46 o 
  -6   4  16       47.42       45.14      6.10 o 
  -5   4  16      207.09      229.85     15.87 o 
  -4   4  16        1.71       -2.48      2.66 o 
  -3   4  16       23.59       13.98      3.70 o 
  -2   4  16       24.95       24.25      5.13 o 
  -1   4  16       11.99       13.87      4.05 o 
   0   4  16      177.24      160.00     47.33 o 
   1   4  16       83.23       80.71      6.73 o 
   2   4  16       10.05        8.93      5.91 o 
   3   4  16      214.56      150.99     20.94 o 
  -9   0  17        1.05        3.30      4.43 o 
  -7   0  17     1769.07     1703.69    150.01 o 
  -5   0  17       77.49       73.47     14.98 o 
  -3   0  17     1989.31     1972.77    181.42 o 
  -1   0  17     1082.66     1046.12    101.17 o 
   1   0  17      188.02      238.84     52.33 o 
   3   0  17       23.11       28.09     16.25 o 
   5   0  17      776.01      803.11     69.80 o 
   7   0  17      145.48      111.45     10.21 o 
 -15   1  17       53.39       70.89     10.01 o 
 -14   1  17      287.14      298.02     28.54 o 
 -13   1  17      146.13      146.83     19.63 o 
 -12   1  17        3.72        9.32      3.68 o 
 -11   1  17       36.10       25.35      5.77 o 
 -10   1  17      738.27      783.49     49.73 o 
  -9   1  17        7.66        9.87      4.22 o 
  -8   1  17      504.40      446.36     46.98 o 
  -7   1  17        1.73        1.02      2.51 o 
  -6   1  17        2.51        0.46      3.93 o 
  -5   1  17        4.83        7.41      4.04 o 
  -4   1  17     1180.03     1113.54     72.32 o 
  -3   1  17        4.12        5.74      3.89 o 
  -2   1  17        4.72        8.18      4.36 o 
  -1   1  17       11.14       12.25      5.47 o 
   0   1  17     1398.79     1437.83     95.17 o 
   1   1  17       10.97        8.13      4.44 o 
   2   1  17       46.14       64.69     13.09 o 
   3   1  17       34.24       43.39      8.16 o 
   4   1  17        6.01        8.72      4.02 o 
   5   1  17       79.74       57.92      8.11 o 
   6   1  17      110.59       35.69     56.42 o 
   7   1  17       52.28       52.89     23.83 o 
 -15   2  17       15.92        8.21      3.81 o 
 -14   2  17        2.87        6.63      4.24 o 
 -13   2  17       25.12       17.17      6.67 o 
 -12   2  17       51.19       38.74      6.93 o 
 -11   2  17      122.06      152.33     15.02 o 
 -10   2  17      241.35      274.67     23.42 o 
  -9   2  17       17.15       12.80      4.91 o 
  -8   2  17        1.04       10.12      4.63 o 
  -7   2  17      153.67      189.46     23.58 o 
  -6   2  17      377.83      398.19     73.25 o 
  -5   2  17      158.06      152.41     17.47 o 
  -4   2  17     1235.66     1086.11     92.84 o 
  -3   2  17      855.64      721.96     38.60 o 
  -2   2  17        2.14        5.75      2.93 o 
  -1   2  17      207.91      231.21     21.61 o 
   0   2  17       12.22       11.16      4.80 o 
   1   2  17       26.26       25.09      6.45 o 
   2   2  17       12.15       13.51      4.84 o 
   3   2  17       12.09       15.91      5.36 o 
   4   2  17       58.67       53.18     11.73 o 
   5   2  17      216.62       18.00    105.61 o 
   6   2  17       34.54        5.84     12.48 o 
 -13   3  17      385.16      384.15     20.98 o 
 -12   3  17        0.21       -0.79      2.18 o 
 -11   3  17      280.24      284.54     21.11 o 
 -10   3  17       68.29       86.75     10.71 o 
  -9   3  17       15.69       16.69      5.04 o 
  -8   3  17       24.53       27.78      6.53 o 
  -7   3  17       95.82      118.92     17.73 o 
  -6   3  17       10.59       11.77      4.70 o 
  -5   3  17      112.57      146.47     17.15 o 
  -4   3  17       54.50       60.61      9.59 o 
  -3   3  17       25.27       15.35      3.67 o 
  -2   3  17      146.97      141.78     11.31 o 
  -1   3  17       12.83       13.21      3.55 o 
   0   3  17       28.69       24.90      8.72 o 
   1   3  17        0.06       -3.83      3.94 o 
   2   3  17      141.98      172.70     20.28 o 
   3   3  17      200.03      214.00     22.46 o 
   4   3  17       62.52       65.65     17.70 o 
  -9   4  17       10.89        6.74      3.04 o 
  -8   4  17      143.51      187.65     16.84 o 
  -7   4  17      140.78      152.55     10.44 o 
  -6   4  17      147.14      171.89     15.06 o 
  -5   4  17        3.40        2.79      1.98 o 
  -4   4  17      457.56      499.88     28.03 o 
  -3   4  17        3.36        3.48      2.17 o 
  -2   4  17       19.92       17.69      5.77 o 
  -1   4  17       17.17       15.90      5.27 o 
   0   4  17       69.80       75.30     10.05 o 
   1   4  17      306.64      290.75     21.73 o 
 -10   0  18      110.35       83.51     23.57 o 
  -8   0  18      631.90      564.72     53.20 o 
  -6   0  18      478.84      436.58     45.39 o 
  -4   0  18     1153.28     1157.11    106.85 o 
  -2   0  18       11.37       14.66      7.46 o 
   0   0  18      120.40      125.46     21.61 o 
   2   0  18      861.64      861.89     80.59 o 
   4   0  18       30.89       31.93      8.81 o 
   6   0  18      209.03      212.31     18.98 o 
 -14   1  18       27.14       17.91      4.90 o 
 -13   1  18      286.32      313.50     27.84 o 
 -12   1  18        8.54        9.75      3.50 o 
 -11   1  18      221.16      181.94     17.50 o 
 -10   1  18       83.42       78.17     15.35 o 
  -9   1  18       67.20       76.34     15.58 o 
  -8   1  18        0.71       -1.13      4.73 o 
  -7   1  18      385.17      303.65     27.45 o 
  -6   1  18        0.63        4.68      3.41 o 
  -5   1  18       10.97        9.33      6.80 o 
  -4   1  18        0.01        7.05      4.67 o 
  -3   1  18       54.88       59.80      9.73 o 
  -2   1  18        0.17        3.35      4.18 o 
  -1   1  18       65.60       85.12     15.75 o 
   0   1  18        1.88        4.14      5.23 o 
   1   1  18       32.70       36.35      7.48 o 
   2   1  18        2.93        4.71      3.48 o 
   3   1  18      869.86      882.98     54.00 o 
   4   1  18      170.33      166.28     14.23 o 
   5   1  18       32.32       25.35      6.95 o 
   6   1  18        0.18        0.68      2.49 o 
 -14   2  18       69.08       80.12      9.91 o 
 -13   2  18       22.14       24.60     10.85 o 
 -12   2  18       80.49       66.18     16.93 o 
 -11   2  18       18.00       12.52      5.08 o 
 -10   2  18       93.00      107.03     11.67 o 
  -9   2  18       13.63       23.40      5.64 o 
  -8   2  18      352.94      339.75     50.27 o 
  -7   2  18      414.44      400.81     36.89 o 
  -6   2  18       11.42       13.29      6.14 o 
  -5   2  18       54.58       55.96      6.68 o 
  -4   2  18      696.91      660.57     58.69 o 
  -3   2  18      377.89      369.52     64.45 o 
  -2   2  18       70.04      137.09     35.96 o 
  -1   2  18      270.83      286.00     23.51 o 
   0   2  18      695.00      683.34     45.02 o 
   1   2  18      103.33      117.40     12.79 o 
   2   2  18        4.00        4.61      3.92 o 
   3   2  18       37.29       24.99      5.07 o 
   4   2  18       35.32       21.81      6.62 o 
   5   2  18      121.40      136.72     15.44 o 
 -12   3  18       17.41       20.06      3.74 o 
 -11   3  18       34.67       23.59      6.69 o 
 -10   3  18      267.80      287.78     20.29 o 
  -9   3  18      152.40      185.34     19.30 o 
  -8   3  18       58.75       54.43     18.60 o 
  -7   3  18       13.32       10.45      4.19 o 
  -6   3  18      253.77      236.58     44.99 o 
  -5   3  18       26.47       21.25      5.24 o 
  -4   3  18      161.88      218.58     37.38 o 
  -3   3  18       13.65       10.50      3.19 o 
  -2   3  18      173.90      172.54     13.36 o 
  -1   3  18      310.76      304.99     26.56 o 
   0   3  18      648.21      653.17     55.21 o 
   1   3  18        0.09       -0.51      1.66 o 
   2   3  18      172.74      184.87     18.04 o 
   3   3  18      205.38      206.65     18.12 o 
  -6   4  18        1.80        4.63      2.35 o 
  -5   4  18       40.80       27.20      5.55 o 
  -4   4  18       53.86       66.20      8.76 o 
  -3   4  18      462.75      430.55     29.68 o 
  -9   0  19        2.63        2.71      3.90 o 
  -7   0  19       87.94      130.10     19.42 o 
  -5   0  19      353.01      374.01     40.30 o 
  -3   0  19      241.61      272.97     34.02 o 
  -1   0  19      175.60      201.71     27.42 o 
   1   0  19      342.79      361.60     38.93 o 
   3   0  19      151.17      176.22     21.06 o 
   5   0  19       15.71       14.90      4.55 o 
 -12   1  19      437.07      453.26     35.24 o 
 -11   1  19      102.22      115.35     16.12 o 
 -10   1  19      305.33      308.08     32.33 o 
  -9   1  19      437.39      540.45     84.60 o 
  -8   1  19       76.44       81.63      9.60 o 
  -7   1  19       73.01       80.64     10.20 o 
  -6   1  19       97.40      104.74     11.83 o 
  -5   1  19        1.12        3.60      3.16 o 
  -4   1  19       49.47       58.77      9.16 o 
  -3   1  19       28.75       31.19      6.82 o 
  -2   1  19      232.54      247.13     25.62 o 
  -1   1  19       60.92       52.96      8.81 o 
   0   1  19       39.77       42.10      7.66 o 
   1   1  19      178.09      202.22     17.76 o 
   2   1  19      614.11      645.32     39.77 o 
   3   1  19      362.19      369.18     24.04 o 
   4   1  19      525.87      530.82     28.37 o 
   5   1  19       72.09       90.86     11.07 o 
 -12   2  19      308.61      277.17     20.36 o 
 -11   2  19       47.46       27.89      8.48 o 
 -10   2  19        9.10       11.57      5.91 o 
  -9   2  19      118.23      113.16     10.99 o 
  -8   2  19        4.30        3.54      2.83 o 
  -7   2  19        1.04        3.27      2.81 o 
  -6   2  19      254.11      255.84     23.27 o 
  -5   2  19       42.71       44.01     12.75 o 
  -4   2  19        0.60        4.26      3.47 o 
  -3   2  19      269.24      288.73     56.51 o 
  -2   2  19        7.24        7.55      5.41 o 
  -1   2  19      408.96      422.26     36.60 o 
   0   2  19       17.94       13.74      4.40 o 
   1   2  19      403.22      445.46     28.22 o 
   2   2  19      186.91      195.13     14.34 o 
   3   2  19        8.79        7.70      4.15 o 
   4   2  19        0.87        0.77      4.21 o 
 -10   3  19      147.01      171.06     24.20 o 
  -9   3  19      200.98      233.72     32.35 o 
  -8   3  19        0.08        3.25      3.22 o 
  -7   3  19        3.17        6.16      2.94 o 
  -6   3  19       41.39       36.61      5.84 o 
  -5   3  19      158.39      177.25     23.41 o 
  -4   3  19        5.97        6.43      2.81 o 
  -3   3  19       37.49       25.63      6.67 o 
  -2   3  19       38.91       26.43      4.14 o 
  -1   3  19       10.66        6.92      2.14 o 
   0   3  19      177.28      159.45     14.42 o 
   1   3  19      134.07      135.13     12.61 o 
 -10   0  20       94.22      131.68     15.51 o 
  -8   0  20        1.61       -0.73      3.28 o 
  -6   0  20        0.92        1.35      3.63 o 
  -4   0  20       72.95       64.11     12.99 o 
  -2   0  20      305.83      301.04     33.78 o 
   0   0  20      450.31      446.83     43.25 o 
   2   0  20      258.26      263.75     26.23 o 
   4   0  20        2.12        1.75      2.37 o 
 -11   1  20       10.19        9.31      4.33 o 
 -10   1  20      137.96      155.42     18.88 o 
  -9   1  20      487.13      555.48     50.64 o 
  -8   1  20       51.04       45.67     19.14 o 
  -7   1  20      313.33      323.31     45.04 o 
  -6   1  20       24.66       32.47     13.29 o 
  -5   1  20      319.12      343.15     25.11 o 
  -4   1  20       81.06       61.35      8.80 o 
  -3   1  20      677.68      726.83     55.74 o 
  -2   1  20       17.98       14.93      4.68 o 
  -1   1  20      147.04      159.14     23.97 o 
   0   1  20        0.04        1.21      4.52 o 
   1   1  20        0.16        4.44      2.87 o 
   2   1  20       37.43       37.76      7.96 o 
   3   1  20       90.81      107.14     10.17 o 
 -11   2  20      109.56      125.20     14.95 o 
 -10   2  20       12.39       15.47      5.62 o 
  -9   2  20       57.23       31.46     12.26 o 
  -8   2  20      144.56      193.99     23.64 o 
  -7   2  20        0.37       -0.06      3.05 o 
  -6   2  20       20.24       14.23      6.90 o 
  -5   2  20       20.07       19.98      5.51 o 
  -4   2  20       18.71       19.59      4.45 o 
  -3   2  20      104.67      119.57     41.88 o 
  -2   2  20      380.04      421.45     42.04 o 
  -1   2  20       11.20        4.80      5.24 o 
   0   2  20      224.95      241.68     16.61 o 
   1   2  20      256.62      300.19     17.61 o 
   2   2  20      255.71      286.15     23.16 o 
  -8   3  20      297.25      305.26     28.28 o 
  -7   3  20       20.33       19.28      6.04 o 
  -6   3  20      218.64      255.77     25.02 o 
  -5   3  20       42.38       42.12      8.82 o 
  -4   3  20        6.13        8.61      4.48 o 
  -3   3  20        0.18        0.52      2.48 o 
  -9   0  21       42.66       34.09      7.33 o 
  -7   0  21        2.86        5.68      4.46 o 
  -5   0  21       39.66       60.33     11.39 o 
  -3   0  21       34.55       35.44     14.66 o 
  -1   0  21      105.05      129.20     16.66 o 
   1   0  21      376.62      417.63     33.06 o 
 -11   1  21      118.25      117.98     11.26 o 
 -10   1  21       82.92       89.06     11.68 o 
  -9   1  21       23.35       19.18      6.19 o 
  -8   1  21       25.71       22.54      5.00 o 
  -7   1  21       60.63       66.84      9.39 o 
  -6   1  21       26.75       24.75      4.83 o 
  -5   1  21       63.81       58.12     13.11 o 
  -4   1  21      203.23      225.64     19.69 o 
  -3   1  21        0.57        2.33      2.47 o 
  -2   1  21      255.03      264.90     18.79 o 
  -1   1  21        1.48        3.32      2.53 o 
   0   1  21       19.23       13.67      3.61 o 
   1   1  21       58.48       60.06     15.21 o 
 -10   2  21       25.42       18.23      4.86 o 
  -9   2  21      107.07      111.50     13.59 o 
  -8   2  21        8.48        7.56      7.48 o 
  -7   2  21        0.53        9.03      4.87 o 
  -6   2  21        6.04       13.32      5.70 o 
  -5   2  21       26.86       23.13      8.79 o 
  -4   2  21       30.22       26.91     12.65 o 
  -3   2  21      545.94      531.27     34.92 o 
  -2   2  21       58.44       77.31     23.07 o 
  -1   2  21       16.98       17.29      3.99 o 
  -8   0  22      616.77      678.93     68.80 o 
  -6   0  22       66.62       98.52     13.33 o 
  -4   0  22        1.62        2.49      3.20 o 
  -2   0  22       17.24       13.92      5.00 o 
  -9   1  22       72.87      116.47     20.57 o 
  -8   1  22       11.59        6.21      3.76 o 
  -7   1  22       46.90       28.43      8.03 o 
  -6   1  22        9.21       14.03      5.99 o 
  -5   1  22      186.34      232.73     21.85 o 
  -4   1  22       34.33       23.68      4.31 o 
  -3   1  22       14.45        8.01      3.70 o 
  -2   1  22       67.70       92.89      8.06 o 
  -1   1  22      138.82      147.64     10.33 o 
                                                 
